# Supplementary material for: Differential utilization of vitamin B12-dependent and independent pathways for propionate metabolism across human cells
Source: J Biol Chem. 2024 Aug 14;300(9):107662. doi: 10.1016/j.jbc.2024.107662 (PMC11408853; doi:10.1016/j.jbc.2024.107662)
Supplement: Supplemental Tables S1–S2 [file mmc2.xlsx]

## Sheet: Sheet1
Index	Compounds	Class I	Class II	Formula	Level	CAS	treated1	treated2	treated3	control1	control2	control3	VIP	P-value	FDR	Fold_Change	Log2FC	Type
MEDP2387	Ile-Ser	Amino acid and Its metabolites	Small Peptide	C9H18N2O4	1b	6403-14-1	211335	119693	82238.7	10917.5	15627.7	4141.46	1.2109	0.0295653	0.0705752	13.4673	3.75139	up
MW0153022	Lys-Ile-Val-Lys	Amino acid and Its metabolites	Small Peptide	C23H46N6O5	3	-	4481.27	3063.78	3126.85	600.623	600.623	600.623	1.26722	0.00306986	0.0368074	5.92268	2.56625	up
MEDP0378	N6-Succinyl Adenosine	Nucleotide and Its metabolites	Nucleotide and Its metabolites	C14H17N5O8	1a	4542-23-8	84756	149854	187989	25718.1	20530	35215.1	1.21154	0.0202042	0.0576893	5.18761	2.37507	up
MEDP2738	2-Hexadecanoylthio-1-ethylphosphorylcholine	FA	Others	C23H48NO5PS	3	60793-01-3	644888	595459	496488	178714	161176	185067	1.26138	0.000796038	0.0329123	3.30853	1.72619	up
MEDP1692	LPC(0:0/15:0)	GP	LPC	C23H48NO7P	2	108273-89-8	686486	612345	541695	213972	164746	203665	1.25384	0.000701072	0.0329123	3.16033	1.66008	up
MW0049540	1-Myristoyl-2-palmitoleoyl-sn-glycerol	GL	DG	C33H62O5	3	53477950	44167.8	43188.9	33347.6	17471.2	9370.29	13186	1.19706	0.00298332	0.0363034	3.01554	1.59242	up
MW0124772	Meconin	Heterocyclic compounds	Heterocyclic compounds	C10H10O4	3	68437	59504	93007	76262.2	34982.9	20300.2	29674.1	1.18032	0.0105729	0.0451428	2.6928	1.42911	up
MEDN0280	Taurine	Organic acid and Its derivatives	Sulfonic acids	C2H7NO3S	1a	107-35-7	417984	534503	526294	170353	177420	213519	1.25158	0.00155067	0.0329123	2.6346	1.39759	up
MEDP0401	5'-Deoxy-5'-(Methylthio) Adenosine	Nucleotide and Its metabolites	Nucleotide and Its metabolites	C11H15N5O3S	1a	2457-80-9	2.24969e+06	1.90169e+06	2.03346e+06	722775	862906	820355	1.26767	0.00032714	0.0329123	2.57056	1.36208	up
MEDP1779	LPC(13:0/0:0)	GP	LPC	C21H44NO7P	1a	20559-17-5	33463.4	36976.4	29896.3	13462.1	11842.1	13862	1.25734	0.00067155	0.0329123	2.5618	1.35716	up
MEDP0296	4-Guanidinobutyric Acid	Organic acid and Its derivatives	Organic acid and Its derivatives	C5H11N3O2	1a	463-00-3	1.05524e+06	1.34583e+06	1.43594e+06	538902	538728	643616	1.23679	0.00419558	0.04047	2.2292	1.15653	up
MEDP0881	Phosphocholine	Nucleotide and Its metabolites	Nucleotide and Its metabolites	C5H15NO4P+	1a	3616-04-4	194183	175422	194885	94188.9	102836	63552.7	1.21341	0.00169463	0.0329123	2.1663	1.11523	up
MEDP1002	Acetylcholine	Alcohol and amines	Polyamines	C7H15NO2	2	51-84-3	1.07159e+06	1.24858e+06	1.14503e+06	460092	490773	653947	1.21928	0.00142885	0.0329123	2.15926	1.11053	up
MEDN0039	Glutathione Reduced form	Amino acid and Its metabolites	Small Peptide	C10H17N3O6S	1b	70-18-8	1.98775e+06	2.67439e+06	2.01174e+06	1.10671e+06	817572	1.25191e+06	1.1646	0.0107641	0.045301	2.10122	1.07123	up
MEDP1006	Creatine	Organic acid and Its derivatives	Organic acid and Its derivatives	C4H9N3O2	1a	57-00-1	1.59024e+07	2.09401e+07	2.22149e+07	8.35189e+06	9.89968e+06	1.16507e+07	1.18596	0.0106548	0.0451428	1.97501	0.981861	up
MW0159783	Selenophosphoric acid	Others	Metal, Non-metal and related compounds	H3PO3Se	3	-	137453	214443	171833	97039.7	78163.3	100245	1.15222	0.023785	0.0615776	1.90137	0.92704	up
MEDP0325	Maleic Acid	Organic acid and Its derivatives	Organic acid and Its derivatives	C4H4O4	1a	110-16-7	160480	217339	170409	64641.3	101532	129332	1.04331	0.0304189	0.0714604	1.85522	0.891592	up
MW0004471	4,5-Phenanthrenedicarboxylic acid	Benzene and substituted derivatives	Benzene and substituted derivatives	C16H10O4	3	95075	1.56671e+06	1.36225e+06	1.56307e+06	841542	748282	859419	1.25322	0.000851423	0.0329123	1.83405	0.875031	up
MEDN1241	2-(α-D-mannosyl)-3-phosphate glyceride	Alcohol and amines	Amines	C9H17O12P	3	-	43850.5	49386.2	52232.6	23449.7	30832.2	27312.2	1.22836	0.00282588	0.0363034	1.78284	0.83418	up
MEDP0063	N-Acetylaspartate	Amino acid and Its metabolites	Amino acid derivatives	C6H9NO5	1a	997-55-7	351214	380703	326680	209067	176109	213518	1.22853	0.00143472	0.0329123	1.76818	0.822262	up
MEDP2339	Pro-Ser	Amino acid and Its metabolites	Small Peptide	C8H14N2O4	1a	71835-80-8	141852	138260	178814	75243.2	64708.5	121535	1.03931	0.0388808	0.081238	1.75507	0.811525	up
MEDP1488	SDMA	Organic acid and Its derivatives	Organic acid and Its derivatives	C8H18N4O2	1a	30344-00-4	113851	126414	162418	85326.3	60119.6	94246.8	1.06987	0.0378383	0.0803838	1.68	0.748459	up
MEDP1663	N,N-Dimethylarginine	Amino acid and Its metabolites	Amino acid derivatives	C8H18N4O2	1b	30315-93-6	126046	151032	144547	77677.9	75774.9	108980	1.11819	0.0155133	0.0512111	1.6066	0.684015	up
MEDN0153	Adenosine 5'-Monophosphate	Nucleotide and Its metabolites	Nucleotide and Its metabolites	C10H14N5O7P	1a	61-19-8	311325	315826	285358	154102	226504	193729	1.15112	0.00801901	0.0441489	1.58881	0.667948	up
MW0153146	Lys-Thr-Gln-Lys	Amino acid and Its metabolites	Small Peptide	C21H41N7O7	3	-	1.68224e+06	1.47781e+06	1.36139e+06	971839	895391	1.02359e+06	1.20337	0.00574196	0.0412942	1.56406	0.6453	up
MEDP0025	L-Tryptophan	Amino acid and Its metabolites	Amino acids	C11H12N2O2	1a	73-22-3	2.13058e+06	2.3583e+06	2.35225e+06	1.38668e+06	1.3342e+06	1.71729e+06	1.18481	0.00478754	0.04047	1.54143	0.624267	up
MEDN0555	Hydroxyphenyllactic acid	Organic acid and Its derivatives	Organic acid and Its derivatives	C9H10O4	1b	306-23-0	15361.4	16511.9	15664	10270.6	9843.95	11182.4	1.24829	0.000494733	0.0329123	1.51891	0.603037	up
MEDN0602	Deoxyguanosine 5'-monophosphate(dGMP)	Nucleotide and Its metabolites	Nucleotide and Its metabolites	C10H14N5O7P	3	902-04-5	238458	277738	293507	162326	200672	175494	1.19256	0.0104017	0.0451428	1.50365	0.588468	up
MEDP2506	Inosine 5'-monophosphate	Nucleotide and Its metabolites	Nucleotide and Its metabolites	C10H13N4O8P	1b	131-99-7	573227	641626	607660	358650	495277	368763	1.14745	0.0142671	0.0495849	1.49058	0.57587	up
MW0124248	Gliotoxin	Tryptamines,Cholines,Pigments	Pigments	C13H14N2O4S2	3	6223	1.2737e+06	1.59863e+06	1.53801e+06	947127	872561	1.18587e+06	1.09041	0.0270792	0.0669815	1.4674	0.553259	up
MEDN0496	N-Acetyl-L-methionine	Amino acid and Its metabolites	Amino acid derivatives	C7H13NO3S	1b	65-82-7	8705.19	11342.7	9432.4	5794.68	7684.65	7053.98	1.08421	0.0363223	0.0782869	1.43573	0.521787	up
MEDP2408	3-aminobenzamide	Benzene and substituted derivatives	Benzene and substituted derivatives	C7H8N2O	1b	3544-24-9	3.26869e+06	4.29109e+06	4.27357e+06	2.59325e+06	2.43455e+06	3.22431e+06	1.05008	0.0452246	0.0910645	1.43398	0.520023	up
MW0112794	Keto-Deoxy-Nonulonic acid	Organic acid and Its derivatives	Organic acid and Its derivatives	C9H16O9	3	13991616	1.15907e+07	1.47809e+07	1.46415e+07	9.0696e+06	8.44233e+06	1.15157e+07	1.03813	0.0463116	0.0924896	1.4129	0.498659	up
MW0123180	Butalbital	Heterocyclic compounds	Heterocyclic compounds	C11H16N2O3	3	2481	1.18361e+07	1.44791e+07	1.46854e+07	8.81875e+06	8.75224e+06	1.17959e+07	1.03544	0.0463009	0.0924896	1.39615	0.481453	up
MEDP1060	Hydroxyquinoline	Heterocyclic compounds	Heterocyclic compounds	C9H7NO	2	148-24-3	1.58186e+06	1.72535e+06	1.7367e+06	1.16396e+06	1.20469e+06	1.35584e+06	1.20073	0.00459099	0.04047	1.35426	0.437501	up
MW0124627	Khelloside	Heterocyclic compounds	Heterocyclic compounds	C19H20O10	3	441966	88037.4	96401.6	90515.4	74255.8	65989.7	73884.1	1.19145	0.00520808	0.0409272	1.28406	0.360708	up
MEDP2850	LPE(P-17:0)	GP	LPE-P	C22H46NO6P	3	-	451017	472242	425513	403186	343436	393182	1.03477	0.0382764	0.0811203	1.18334	0.24286	up
MW0169224	Glimepiride	Amino acid and Its metabolites	polypeptide	C24H34N4O5S	3	3476	6.55365e+07	6.4153e+07	5.52308e+07	7.80239e+07	8.02334e+07	7.3387e+07	1.14315	0.0149724	0.050553	0.798295	-0.325007	down
MW0154730	1-Oleoylglycerone 3-phosphate	Organic acid and Its derivatives	Organic acid and Its derivatives	C21H39O7P	3	5280612	1.07403e+06	1.00136e+06	894931	1.31377e+06	1.23144e+06	1.25061e+06	1.18194	0.00881886	0.0447053	0.782525	-0.353792	down
MEDN2355	FFA(18:0)	FA	FFA	C18H36O2	2	57-11-4	1.52382e+06	1.38212e+06	1.29463e+06	1.67027e+06	1.92784e+06	1.78333e+06	1.15114	0.0170547	0.053326	0.780565	-0.357409	down
MW0153949	3-Monobromobisphenol A	Benzene and substituted derivatives	Benzene and substituted derivatives	C15H15BrO2	3	656688	1.62479e+06	1.63423e+06	1.54785e+06	1.85826e+06	2.11584e+06	2.19826e+06	1.1881	0.0127015	0.0479324	0.778774	-0.360723	down
MEDP0535	Triethyl-phosphate	Organic acid and Its derivatives	Phosphoric acids	C6H15O4P	1b	78-40-0	172965	153089	148751	177800	216334	216908	1.09145	0.0383743	0.0811253	0.777042	-0.363936	down
MW0012935	(2r)-3-(Hexadecyloxy)-2-methoxypropyl 2-(trimethylammonio)ethyl phosphate	GP	PC	C25H54NO6P	3	127599	672737	568029	603504	852064	700165	829471	1.10501	0.0337093	0.0765572	0.77435	-0.368942	down
MW0015524	(2Z,4E)-5-[(1S)-1-hydroxy-2,6,6-trimethyl-4-oxocyclohex-2-en-1-yl]-3-methylpenta-2,4-dienoic acid	Organic acid and Its derivatives	Organic acid and Its derivatives	C15H20O4	3	5280896	1.19671e+06	1.09979e+06	933436	1.51732e+06	1.39112e+06	1.26908e+06	1.06607	0.0397324	0.0824355	0.773171	-0.37114	down
MW0159008	Val-Gly-Asp-Ile-Val	Amino acid and Its metabolites	Small Peptide	C22H39N5O8	3	-	5.71497e+06	5.12664e+06	4.72874e+06	7.02788e+06	6.17473e+06	7.10445e+06	1.15486	0.0187796	0.0563141	0.766746	-0.38318	down
MEDP1166	PC(16:0/2:0)	GP	PC	C26H52NO8P	2	-	1.77653e+06	1.79813e+06	1.57727e+06	2.20506e+06	2.38216e+06	2.15001e+06	1.20012	0.00598407	0.0412942	0.764696	-0.387042	down
MW0155280	Phe-Lys-Thr-Glu	Amino acid and Its metabolites	Small Peptide	C24H37N5O8	3	-	4.80942e+06	4.23955e+06	3.82762e+06	5.86933e+06	5.40798e+06	5.58031e+06	1.15749	0.0135359	0.0485177	0.763844	-0.388649	down
MW0061636	5,18-Dihydroxy-1,14,21,25-tetramethyl-4,20,23-trioxaheptacyclo[20.3.1.12,5.03,18.03,21.06,15.09,14]heptacosa-8,10-diene-13,19,24,27-tetrone	Steroids	Steroid	C28H32O9	3	15609522	4.25503e+06	3.53326e+06	3.14918e+06	4.90653e+06	4.49928e+06	4.95621e+06	1.09198	0.0324179	0.074578	0.761554	-0.392981	down
MEDP0276	Indole-3-Carboxaldehyde	Heterocyclic compounds	Indole and Its derivatives	C9H7NO	1a	487-89-8	2.44315e+06	2.23828e+06	2.24176e+06	2.77143e+06	3.45536e+06	2.91665e+06	1.12724	0.0277152	0.0678874	0.757176	-0.4013	down
MEDP1888	Ser-Leu	Amino acid and Its metabolites	Small Peptide	C9H18N2O4	3	6665-16-3	23726.1	30548.2	24900.7	32120.5	37549.4	35604.4	1.09136	0.0299729	0.0711657	0.752082	-0.411038	down
MW0115332	Sinigrin	Others	Others	C10H17NO9S2	3	6911854	44750	39224.5	37711.4	47098.8	58336.6	57270.1	1.11357	0.030567	0.0716188	0.74789	-0.419101	down
MW0151101	His-Thr-Phe-Cys-Ala	Amino acid and Its metabolites	Small Peptide	C25H35N7O7S	3	-	262591	221095	198890	291793	303648	319457	1.13513	0.0189073	0.0563141	0.746067	-0.422622	down
MW0124434	Indoramin	Heterocyclic compounds	Heterocyclic compounds	C22H25N3O	3	33625	2.55415e+06	2.01806e+06	2.15217e+06	2.89397e+06	3.37521e+06	2.77021e+06	1.08258	0.0344992	0.0777546	0.743899	-0.426822	down
MW0136318	6-{3-[2,3-dioxo-3-(2,3,4,6-tetrahydroxyphenyl)propyl]phenoxy}-3,4,5-trihydroxyoxane-2-carboxylic acid	Organic acid and Its derivatives	Organic acid and Its derivatives	C21H20O13	3	131835718	482088	517049	437495	638276	571808	723746	1.14242	0.0288642	0.0696506	0.742894	-0.428771	down
FDATN01519	D-phenylalanine	Amino acid and Its metabolites	Amino acids	C9H11NO2	2	71567	1.28698e+07	1.16291e+07	1.11641e+07	1.49619e+07	1.74945e+07	1.56051e+07	1.18292	0.0106757	0.0451428	0.742026	-0.430459	down
MW0063221	Psychosine	SL	SL	C24H47NO7	3	5280458	583596	555030	530352	736083	699857	816232	1.22679	0.00669393	0.0418082	0.741053	-0.432352	down
MEDP2425	Pro-Leu	Amino acid and Its metabolites	Small Peptide	C11H20N2O3	1b	52899-07-7	102833	121823	113847	147369	156890	153549	1.20887	0.0029844	0.0363034	0.739401	-0.435571	down
MEDP0010	L-Arginine	Amino acid and Its metabolites	Amino acids	C6H14N4O2	1a	74-79-3	2.45338e+06	2.12847e+06	2.08382e+06	2.77445e+06	3.35425e+06	2.88632e+06	1.14079	0.0210629	0.058572	0.739396	-0.435581	down
MEDN1763	DL-O-tyrosine	Amino acid and Its metabolites	Amino acid derivatives	C9H11NO3	1a	2370-61-8	102171	97385.8	78377.6	121942	143603	112384	1.05074	0.0470345	0.0936471	0.735414	-0.443371	down
MW0063633	Spironolactone	Others	Others	C24H32O4S	2	5833	36063.9	34176	32432.5	41444	52638.2	45678.9	1.14727	0.0226186	0.0599365	0.734627	-0.444915	down
FDATP01773	Desfesoterodine	Others	Medicine	C22H31NO2	3	9819382	58963.1	51521	55278.9	71114.8	82719.1	72197.2	1.18326	0.00934615	0.0447053	0.733364	-0.447399	down
MEDP0064	N-Acetylcysteine	Amino acid and Its metabolites	Amino acid derivatives	C5H9NO3S	1a	616-91-1	85431.6	81184.6	67418.4	106426	118882	93870.1	1.08166	0.0348438	0.0777981	0.733242	-0.447638	down
MW0103477	alpha-Ribazole-5'-phosphate	Nucleotide and Its metabolites	Nucleotide and Its metabolites	C14H19N2O7P	3	444941	800914	729964	675290	918230	1.14114e+06	953431	1.12946	0.0262936	0.0657711	0.732265	-0.449563	down
MEDL00917	LPE(0:0/20:4)	GP	LPE	C28H50NO7P	3	53480936	1.47334e+06	1.46567e+06	1.23046e+06	1.72029e+06	2.1295e+06	1.84831e+06	1.12848	0.02446	0.0624153	0.73173	-0.450617	down
MW0144721	Ala-Pro-Trp	Amino acid and Its metabolites	Small Peptide	C19H24N4O4	3	101118241	522251	501795	517022	657680	745666	706808	1.24305	0.0019273	0.0329123	0.730311	-0.453417	down
FDATN00091	Ruxolitinib	Others	Medicine	C17H18N6	3	25126798	630634	596590	559767	792521	846794	808274	1.24919	0.00107305	0.0329123	0.730102	-0.453829	down
MEDP0658	Ethyl-dodecanoate	Alcohol and amines	Amines	C14H28O2	1b	106-33-2	171889	147400	173343	211877	253197	210878	1.12755	0.0199091	0.0572146	0.728798	-0.45641	down
MEDN1079	FFA(22:6)	FA	FFA	C22H32O2	2	25167-62-8	55302.4	62621.6	55049.3	81882.4	80985.9	74579.5	1.2181	0.00315018	0.0368074	0.728469	-0.457061	down
MW0156821	Ser-Leu-Leu-Ser-Phe	Amino acid and Its metabolites	Small Peptide	C27H43N5O8	3	-	1.56594e+06	1.3958e+06	1.40105e+06	1.88002e+06	2.25955e+06	1.85826e+06	1.1551	0.0183858	0.0561052	0.727395	-0.459189	down
MEDN0086	Terephthalic Acid	Benzene and substituted derivatives	Phenolic acids	C8H6O4	1b	100-21-0	120690	133528	91908.2	145952	168015	162801	1.05997	0.0357824	0.0781505	0.725985	-0.461988	down
MEDN1139	DL-2-hydroxystearic acid	FA	FFA	C18H36O3	1a	629-22-1	131903	107131	105000	145980	155357	172906	1.14555	0.0206452	0.058572	0.725439	-0.463074	down
MW0153095	Lys-Phe-Glu-Lys	Amino acid and Its metabolites	Small Peptide	C26H42N6O7	3	-	915098	812538	774306	1.04784e+06	1.30917e+06	1.09999e+06	1.13625	0.0242752	0.0621222	0.723733	-0.466471	down
MEDN2364	LPE(16:1/0:0)	GP	LPE	C21H42NO7P	2	-	1.22633e+06	1.27356e+06	1.07006e+06	1.84185e+06	1.41621e+06	1.67868e+06	1.12813	0.030158	0.0712241	0.723141	-0.467652	down
MEDP2104	3-Aminoquinoline	Benzene and substituted derivatives	Benzene and substituted derivatives	C9H8N2	1b	580-17-6	148785	137045	124501	182931	210726	175721	1.16441	0.0142378	0.0495849	0.720666	-0.472597	down
MW0105621	Aminoparathion	Benzene and substituted derivatives	Benzene and substituted derivatives	C10H16NO3PS	3	220	9.42256e+06	8.53358e+06	8.84065e+06	1.11657e+07	1.40821e+07	1.19599e+07	1.15811	0.018795	0.0563141	0.720194	-0.473542	down
MW0149125	Farnesoic acid	Aldehyde,Ketones,Esters	Esters	C15H24O2	3	5275507	1.12848e+07	1.244e+07	1.08638e+07	1.50348e+07	1.85112e+07	1.46497e+07	1.13257	0.026093	0.0656391	0.71767	-0.478607	down
MEDN1276	LPE(20:4/0:0)	GP	LPE	C25H44NO7P	2	-	2.91321e+06	2.97523e+06	2.66382e+06	4.12293e+06	3.50366e+06	4.30517e+06	1.19761	0.0124161	0.0479324	0.716765	-0.480429	down
MW0123250	Cefadroxil	Others	Medicine	C16H17N3O5S	3	47965	80037.7	71864.1	67919.8	88850.4	116194	102674	1.12807	0.027729	0.0678874	0.714358	-0.48528	down
MW0145771	Asn-His-Ile-Arg	Amino acid and Its metabolites	Small Peptide	C22H38N10O6	2	-	49270.7	44058.7	58040.3	65662.3	78305.6	68102.3	1.09511	0.0228137	0.0599365	0.713772	-0.486466	down
MW0002271	2,4-Dihydroxybenzophenone	Benzene and substituted derivatives	Benzene and substituted derivatives	C13H10O3	2	8572	33653.3	29903.7	30470.3	39776.1	49800.2	42176.9	1.16083	0.0178092	0.0549117	0.713662	-0.486687	down
MW0123268	Cefoxitin	Others	Medicine	C16H17N3O7S2	3	441199	2.82846e+06	2.56439e+06	2.39362e+06	3.61924e+06	4.1674e+06	3.16596e+06	1.11533	0.0288264	0.0696506	0.710925	-0.492231	down
MW0153106	Lys-Phe-Thr	Amino acid and Its metabolites	Small Peptide	C19H30N4O5	3	145456752	159896	134590	139827	186707	227162	197478	1.16319	0.0146894	0.0499778	0.710419	-0.493258	down
MW0137472	Baicalin	Benzene and substituted derivatives	Benzene and substituted derivatives	C21H18O11	3	64982	158166	140459	187532	209799	243440	231244	1.11027	0.0173185	0.053772	0.710255	-0.493591	down
MW0155108	Phe-Asn-Ile-Glu	Amino acid and Its metabolites	Small Peptide	C24H35N5O8	3	-	104307	76040.7	77508.8	119911	119145	124547	1.12176	0.0195441	0.0566983	0.709172	-0.495793	down
MW0007582	Menadione	Benzene and substituted derivatives	Benzene and substituted derivatives	C11H8O2	3	4055	643689	505475	570963	768952	907327	750227	1.1233	0.0208188	0.058572	0.708891	-0.496365	down
MEDN1485	Glycerophospho-N-Arachidonoyl Ethanolamine	GP	LPE	C25H44NO7P	2	71684654	2.88781e+06	2.61809e+06	2.51969e+06	3.86819e+06	3.17643e+06	4.2881e+06	1.13758	0.0322553	0.0745726	0.708179	-0.497814	down
MEDP1126	(R)-(-)-2-phenylglycine	Amino acid and Its metabolites	Amino acid derivatives	C8H11NO	2	56613-80-0	9.02679e+07	8.24918e+07	7.78542e+07	1.116e+08	1.32111e+08	1.10663e+08	1.18155	0.0117897	0.0473831	0.707203	-0.499804	down
MW0115062	Bardoxolone	Organic acid and Its derivatives	Organic acid and Its derivatives	C31H41NO4	3	400010	221135	201698	230880	274463	344478	306164	1.16077	0.0146724	0.0499778	0.706637	-0.50096	down
MW0152493	Leu-Ser-Leu-Glu-Glu	Amino acid and Its metabolites	Small Peptide	C25H43N5O11	3	-	204059	167679	177508	229252	284295	263722	1.15114	0.0172433	0.0537264	0.706636	-0.500961	down
MW0123463	Cycloheximide	Alcohol and amines	Amines	C15H23NO4	3	6197	1.41394e+06	1.25396e+06	1.20248e+06	1.65941e+06	2.07531e+06	1.74337e+06	1.15375	0.0195569	0.0566983	0.70652	-0.501197	down
MW0148220	Delcorine	Heterocyclic compounds	Heterocyclic compounds	C26H41NO7	3	441724	2.88921e+06	2.56539e+06	2.20611e+06	3.9787e+06	3.11093e+06	3.75923e+06	1.11426	0.0313119	0.0727878	0.70613	-0.501994	down
MEDN1278	LPE(20:5/0:0)	GP	LPE	C25H42NO7P	2	-	223017	208344	189144	305700	269455	303812	1.22293	0.0049257	0.04047	0.705947	-0.502367	down
MW0159392	Westiellamide	Alcohol and amines	Amines	C27H42N6O6	3	159587	101219	88494.6	78140.9	114780	146736	118733	1.09657	0.0360889	0.0781882	0.70442	-0.505493	down
MW0009923	Tiapride	Benzene and substituted derivatives	Benzene and substituted derivatives	C15H24N2O4S	3	5467	828431	737427	702145	1.02393e+06	1.18939e+06	1.00721e+06	1.18485	0.0101459	0.0451428	0.704232	-0.505878	down
MW0123754	Doramapimod	Heterocyclic compounds	Heterocyclic compounds	C31H37N5O3	3	156422	225964	159136	190450	276383	286176	256161	1.1007	0.0188126	0.0563141	0.702988	-0.508428	down
MW0166835	4-(Isovaleryl)sucrose	Aldehyde,Ketones,Esters	Esters	C17H30O12	3	122706451	937949	879261	810974	1.19318e+06	1.37816e+06	1.17215e+06	1.1998	0.00773388	0.0440836	0.702069	-0.510315	down
MW0158496	Tyr-Ile-Asn	Amino acid and Its metabolites	Small Peptide	C19H28N4O6	3	145458672	1.13969e+06	1.00627e+06	982086	1.47284e+06	1.56634e+06	1.42465e+06	1.22928	0.00227951	0.0345537	0.700754	-0.51302	down
MW0016421	Cauloside C	Organic acid and Its derivatives	Organic acid and Its derivatives	C41H66O13	3	13878151	86765.6	69646.2	66746.4	93951.5	113295	111330	1.13077	0.0221701	0.0591071	0.700486	-0.513573	down
MW0113598	6-{[(16S)-5,7-dihydroxy-12-(hydroxymethyl)-8,8,10,16-tetramethyl-3-[1-(2-methyl-1,3-thiazol-4-yl)prop-1-en-2-yl]-9-oxo-17-oxa-4-azabicyclo[14.1.0]heptadec-4-en-11-yl]oxy}-3,4,5-trihydroxyoxane-2-carboxylic acid	Benzene and substituted derivatives	Benzene and substituted derivatives	C33H50N2O12S	3	131833932	25569	19409.6	17385.3	28349.1	32564.2	28122.6	1.07177	0.0356714	0.0781505	0.700436	-0.513674	down
MW0142600	3-(2,4-Dimethoxybenzylidene)anabaseine	Benzene and substituted derivatives	Benzene and substituted derivatives	C19H20N2O2	3	5310985	638588	539227	546196	786328	939484	737500	1.13452	0.0230826	0.0601737	0.699875	-0.51483	down
MEDN0362	LPE(18:1/0:0)	GP	LPE	C23H46NO7P	1a	-	2.79545e+06	2.54491e+06	2.21733e+06	3.83857e+06	3.29589e+06	3.67146e+06	1.18775	0.00952155	0.0447053	0.699403	-0.515804	down
MW0139213	Osajin	Heterocyclic compounds	Heterocyclic compounds	C25H24O5	3	95168	840905	699621	755324	999247	1.28947e+06	994605	1.10188	0.0358591	0.0781505	0.699246	-0.516128	down
MW0115349	Tetraethyl pyrophosphate	Organic acid and Its derivatives	Organic acid and Its derivatives	C8H20O7P2	3	7873	62138.3	58633.5	54764.1	78207.4	94780.6	78146.5	1.18097	0.0131645	0.0481341	0.698972	-0.516694	down
MW0138355	Salipurposid	Flavonoids	Flavonoid	C21H22O10	3	5321085	218303	191539	145358	253783	292164	248465	1.06169	0.0347268	0.0777981	0.698881	-0.516882	down
MW0158939	Val-Asp-Ile-Arg	Amino acid and Its metabolites	Small Peptide	C21H39N7O7	3	-	520066	441346	348990	621866	551096	703238	1.0641	0.0463489	0.0924896	0.698434	-0.517805	down
MEDP0089	N-Acetylhistamine	Alcohol and amines	Amines	C7H11N3O	1a	673-49-4	76113.1	77534.8	96699.5	123689	100856	134433	1.08126	0.0384824	0.0811253	0.69739	-0.519962	down
MEDP1251	2-Mercaptobenzothiazole	Heterocyclic compounds	Heterocyclic compounds	C7H5NS2	2	149-30-4	4.40624e+06	3.7201e+06	3.4196e+06	5.1737e+06	6.29491e+06	5.101e+06	1.12173	0.0258776	0.0652821	0.696814	-0.521154	down
MEDP0174	Purine	Nucleotide and Its metabolites	Nucleotide and Its metabolites	C5H4N4	1b	120-73-0	1.70259e+06	1.56111e+06	1.44629e+06	2.14221e+06	2.5235e+06	2.10941e+06	1.18585	0.0106291	0.0451428	0.695188	-0.524524	down
MEDP2725	1-Fluorocyclohexadiene-cis,cis-1,2-diol	Alcohol and amines	Alcohols	C6H7FO2	3	-	4.56847e+06	4.23164e+06	3.92047e+06	5.85988e+06	6.74619e+06	5.71333e+06	1.20062	0.00747061	0.0439441	0.694378	-0.526207	down
MEDP2058	Phenethylamine	Alcohol and amines	Amines	C8H11N	1a	64-04-0	312001	287035	259717	407623	453013	376602	1.18494	0.00930184	0.0447053	0.694089	-0.526808	down
MW0134617	5-O-Caffeoylshikimic acid	Organic acid and Its derivatives	Organic acid and Its derivatives	C16H16O8	3	5281762	1.70421e+06	1.55423e+06	1.56749e+06	2.19397e+06	2.62516e+06	2.13466e+06	1.18518	0.0118469	0.0473831	0.693999	-0.526994	down
MW0150252	Gluconapin	Benzene and substituted derivatives	Benzene and substituted derivatives	C11H19NO9S2	3	9548620	4.32115e+06	3.87178e+06	3.87739e+06	5.84522e+06	6.79458e+06	4.79238e+06	1.08453	0.0402068	0.0826634	0.692416	-0.530289	down
MW0102906	cis,cis-Muconic acid	FA	FFA	C6H6O4	1a	5280518	4.63995e+07	4.17315e+07	4.06694e+07	5.63863e+07	6.90819e+07	6.0768e+07	1.19473	0.00966788	0.0447139	0.691597	-0.531997	down
MW0126559	SIN-1 hydrochloride	Heterocyclic compounds	Heterocyclic compounds	C6H11ClN4O2	3	197942	3.78974e+06	3.42664e+06	3.4819e+06	4.9145e+06	5.72858e+06	4.84922e+06	1.20959	0.00631232	0.041808	0.690555	-0.534172	down
MW0145466	Arg-Phe-Met	Amino acid and Its metabolites	Small Peptide	C20H32N6O4S1	3	145453911	478644	442661	436009	610239	736038	619524	1.20082	0.00888684	0.0447053	0.690463	-0.534363	down
MEDP1033	Benzaldehyde	Benzene and substituted derivatives	Benzene and substituted derivatives	C7H6O	2	100-52-7	6.38069e+06	5.74126e+06	5.46944e+06	8.04239e+06	9.48115e+06	7.97316e+06	1.19258	0.00931954	0.0447053	0.689947	-0.535442	down
MW0007273	Guaiacol	Benzene and substituted derivatives	Phenolics	C7H8O2	3	460	96155.3	86710.5	82464.8	117797	142346	125025	1.19763	0.00868425	0.0447053	0.68887	-0.537697	down
MW0155174	Phe-Glu-Gln	Amino acid and Its metabolites	Small Peptide	C19H26N4O7	3	44634144	325526	295766	261235	405740	502205	374706	1.10336	0.0352704	0.0781505	0.688049	-0.539417	down
MEDN1145	P-chlorophenylalanine	Benzene and substituted derivatives	Phenolic acids	C9H10ClNO2	2	7424-00-2	2.59563e+06	2.36472e+06	2.25961e+06	3.20907e+06	4.00644e+06	3.28299e+06	1.17103	0.0160962	0.0521659	0.687714	-0.54012	down
MW0011736	11-Ketorockogenin acetate	Aldehyde,Ketones,Esters	Esters	C31H46O7	3	6708609	87228.3	75113.3	74395	101672	131584	111083	1.1494	0.0213173	0.058572	0.687511	-0.540545	down
MW0108024	Lys-Trp-Lys	Amino acid and Its metabolites	Small Peptide	C23H36N6O4	3	161970	775400	819229	692789	1.17718e+06	975779	1.17722e+06	1.19876	0.0105598	0.0451428	0.686876	-0.541879	down
MEDP0021	L-Phenylalanine	Amino acid and Its metabolites	Amino acids	C9H11NO2	1a	63-91-2	1.37331e+08	1.29999e+08	1.21731e+08	1.83151e+08	2.10169e+08	1.73935e+08	1.20513	0.00724671	0.0434803	0.685866	-0.544001	down
MW0162175	(2S)-2-azaniumyl-3-[4-(3-methylbut-2-en-1-yl)-1H-indol-3-yl]propanoate	Others	Others	C16H20N2O2	3	25200966	70927.3	98596.7	87139.4	129902	123641	121247	1.13787	0.00951696	0.0447053	0.68482	-0.546204	down
MEDL00396	Chloramphenicol palmitate	Organic acid and Its derivatives	Organic acid and Its derivatives	C27H42Cl2N2O6	3	443382	178204	163902	130763	256330	230507	203739	1.11054	0.0247141	0.0628828	0.684745	-0.546361	down
MW0144747	Ala-Thr-Ile-Lys	Amino acid and Its metabolites	Small Peptide	C19H37N5O6	3	-	174575	162286	156328	247807	257975	215477	1.21019	0.00542655	0.0412942	0.683789	-0.548377	down
MW0142215	2-amino-2,3,7-trideoxy-D-lyxo-hept-6-ulosonic acid	Others	Others	C7H13NO5	3	25137912	2.59292e+06	2.28386e+06	2.29055e+06	3.27717e+06	4.02813e+06	3.17666e+06	1.16002	0.0183755	0.0561052	0.683778	-0.5484	down
MW0157586	Thr-Asp-Glu	Amino acid and Its metabolites	Small Peptide	C13H21N3O9	3	91974580	234969	195536	166820	261175	307003	306644	1.12739	0.0206611	0.058572	0.682795	-0.550476	down
MW0147511	cis-Dihomoaconitic acid	Organic acid and Its derivatives	Organic acid and Its derivatives	C8H10O6	3	25244890	8.8454e+06	7.58793e+06	7.38037e+06	1.08979e+07	1.26489e+07	1.13322e+07	1.20345	0.00613833	0.0412942	0.682752	-0.550568	down
MEDP2458	Heptethylene-glycol	Alcohol and amines	Alcohols	C14H30O8	1b	5617-32-3	326104	287881	258262	409238	486538	381999	1.13792	0.0216271	0.058572	0.682629	-0.550827	down
MW0107870	L-Gulonic acid	Organic acid and Its derivatives	Organic acid and Its derivatives	C6H12O7	3	6857417	1.12785e+06	1.01913e+06	1.00419e+06	1.3472e+06	1.78745e+06	1.4821e+06	1.15186	0.0228832	0.0599419	0.682554	-0.550986	down
MW0156300	[(1R,2S,3R,6R,8S,12S,13S,14R,15R,16S,17S)-12,15,16-trihydroxy-9,13,17-trimethyl-4,11-dioxo-5,18-dioxapentacyclo[12.5.0.01,6.02,17.08,13]nonadec-9-en-3-yl] (2R)-2-acetyloxy-2-methylbutanoate	Terpenoids	Triterpene	C27H36O11	3	44576302	53466.8	59346.1	62434.2	79575	84570.5	92628.4	1.21647	0.00418667	0.04047	0.682496	-0.551108	down
MW0126417	Raltegravir	Heterocyclic compounds	Heterocyclic compounds	C20H21FN6O5	3	54671008	739010	640056	636615	944601	1.08082e+06	928232	1.20519	0.00604421	0.0412942	0.682437	-0.551233	down
MEDN1270	LPE(22:6/0:0)	GP	LPE	C27H44NO7P	2	-	453355	402754	421246	647447	564793	659601	1.23375	0.00397984	0.04047	0.682405	-0.551299	down
MW0147017	Tetrahydroharman	Alkaloids	Alkaloids	C12H14N2	3	91522	6.34929e+06	5.68407e+06	5.67948e+06	7.99233e+06	9.8675e+06	8.09834e+06	1.18132	0.0132197	0.0481341	0.682361	-0.551394	down
MW0126274	Psilocybine	Benzene and substituted derivatives	Benzene and substituted derivatives	C12H17N2O4P	3	10624	267024	215915	225456	338850	405059	294848	1.0909	0.0366617	0.0785397	0.681964	-0.552232	down
MW0000455	methyl (12R,19S)-12-ethyl-8,16-diazapentacyclo[10.6.1.01,9.02,7.016,19]nonadeca-2,4,6,9,13-pentaene-10-carboxylate	Alkaloids	Alkaloids	C21H24N2O2	3	12443182	2.35227e+06	2.11503e+06	2.08263e+06	3.00369e+06	3.66354e+06	2.95101e+06	1.17812	0.0138806	0.0493038	0.68099	-0.554294	down
MW0162001	Histidyltryptophyldiketopiperazine	Aldehyde,Ketones,Esters	Ketones	C17H17N5O2	3	24066854	2.61977e+06	2.42641e+06	2.41306e+06	3.38338e+06	4.18611e+06	3.38906e+06	1.18461	0.013226	0.0481341	0.680678	-0.554955	down
MEDP2105	3,6,9,12,15,18,21-Heptaoxatricosane-21,23-diol	Benzene and substituted derivatives	Benzene and substituted derivatives	C16H34O9	1a	5117-19-1	662147	538391	556486	800392	996107	787118	1.13292	0.0239851	0.0619149	0.680063	-0.556259	down
MW0000486	Ethyl eburnamenine-14-carboxylate	Alkaloids	Alkaloids	C22H26N2O2	3	5673	530594	493642	542904	781495	853631	669301	1.17236	0.0115333	0.0469796	0.680056	-0.556274	down
MEDN1277	LPE(0:0/20:5)	GP	LPE	C25H42NO7P	2	-	224022	210641	186630	302701	290094	320856	1.23967	0.00231106	0.0345537	0.680012	-0.556369	down
MW0142513	2-O-alpha-mannosyl-D-glycerate	Organic acid and Its derivatives	Organic acid and Its derivatives	C9H16O9	3	5460194	1.0907e+07	9.61591e+06	8.94082e+06	1.35949e+07	1.65305e+07	1.32616e+07	1.15863	0.0174428	0.0539695	0.679091	-0.558323	down
MW0150594	Gly-Pro-Arg	Amino acid and Its metabolites	Small Peptide	C13H24N6O4	3	170776	284918	284207	283089	408519	485935	360512	1.15073	0.0213156	0.058572	0.679073	-0.558362	down
MW0158155	Trp-Gly-Leu	Amino acid and Its metabolites	Small Peptide	C19H26N4O4	3	145458370	3.56663e+06	3.30057e+06	3.3027e+06	4.71987e+06	5.53616e+06	4.72168e+06	1.22101	0.0049676	0.04047	0.679002	-0.558513	down
MW0000203	Cuscohygrine	Alkaloids	Alkaloids	C13H24N2O	3	441070	9.71589e+06	9.00868e+06	8.25708e+06	1.24652e+07	1.51919e+07	1.22499e+07	1.17592	0.0141723	0.0495849	0.676114	-0.564661	down
MW0109640	Ser-Tyr-Arg	Amino acid and Its metabolites	Small Peptide	C18H28N6O6	2	145457910	8.84443e+07	8.2347e+07	8.65924e+07	1.11121e+08	1.51588e+08	1.17995e+08	1.13092	0.0312486	0.0727878	0.676074	-0.564747	down
MW0152390	Leu-Leu-Ala-Glu-Glu	Amino acid and Its metabolites	Small Peptide	C25H43N5O10	3	-	97549.6	91450.3	90556.6	126373	152552	134641	1.22314	0.00511955	0.0409272	0.675964	-0.564981	down
MW0150831	His-Ala-Val-Asp	Amino acid and Its metabolites	Small Peptide	C18H28N6O7	2	-	662282	610191	620991	866534	1.06946e+06	866464	1.18875	0.0120592	0.0473831	0.675644	-0.565664	down
MW0116986	Cetylpyridinium	Heterocyclic compounds	Pyridine and pyridine derivatives	C21H38N+	3	2683	6.31837e+06	6.27458e+06	5.89842e+06	9.92021e+06	8.08592e+06	9.37335e+06	1.22832	0.00611878	0.0412942	0.675373	-0.566243	down
MEDP0825	N-Cyclohexylformamide	Alcohol and amines	Amines	C7H13NO	1b	766-93-8	236348	222671	218131	317020	377481	308153	1.20402	0.00845584	0.0447053	0.675358	-0.566276	down
MW0012808	1-Heptanol	Alcohol and amines	Alcohols	C7H16O	3	8129	3.46307e+06	3.14143e+06	3.02184e+06	4.4402e+06	5.45971e+06	4.37211e+06	1.17672	0.014578	0.0499778	0.67449	-0.56813	down
MW0152417	Leu-Lys-His-Glu	Amino acid and Its metabolites	Small Peptide	C23H39N7O7	3	-	155419	129867	141037	235607	187323	210058	1.18515	0.0120256	0.0473831	0.673509	-0.57023	down
MW0015942	Asiatic acid	Organic acid and Its derivatives	Organic acid and Its derivatives	C30H48O5	3	119034	8.33281e+06	8.73155e+06	7.33031e+06	1.15391e+07	1.25721e+07	1.21218e+07	1.23983	0.00153649	0.0329123	0.673274	-0.570733	down
MW0146342	Asperlicin C	Heterocyclic compounds	Heterocyclic compounds	C25H18N4O2	3	146429	8.03013e+06	7.23423e+06	7.04435e+06	1.049e+07	1.22549e+07	1.03911e+07	1.21212	0.00594781	0.0412942	0.673249	-0.570788	down
MW0006985	Eprosartan	Benzene and substituted derivatives	Benzene and substituted derivatives	C23H24N2O4S	3	5281037	8.16339e+06	7.03958e+06	6.83488e+06	1.01344e+07	1.24615e+07	1.01959e+07	1.17094	0.0146054	0.0499778	0.672054	-0.57335	down
MW0152522	Leu-Thr-Trp	Amino acid and Its metabolites	Small Peptide	C21H30N4O5	3	145456528	2.51263e+06	2.31791e+06	2.10436e+06	3.19495e+06	3.95712e+06	3.1682e+06	1.16731	0.0165373	0.0528241	0.671969	-0.573532	down
MW0157794	Thr-Ser-Arg-Ile-Ile	Amino acid and Its metabolites	Small Peptide	C25H48N8O8	3	-	29868.7	27230.4	23332.8	36742.2	46064.8	37033.6	1.14082	0.0218145	0.0587009	0.671158	-0.575275	down
MEDP0545	2-Pyrrolidinone	Heterocyclic compounds	Heterocyclic compounds	C4H7NO	2	616-45-5	2.88562e+06	2.68616e+06	2.51968e+06	3.73473e+06	4.57173e+06	3.75304e+06	1.19192	0.0110327	0.0455675	0.670962	-0.575697	down
MW0148360	D-glucaro-1,5-lactone	Aldehyde,Ketones,Esters	Esters	C6H8O7	3	46926211	603224	526908	523422	796245	896024	775031	1.21931	0.00397227	0.04047	0.670188	-0.577363	down
MW0109261	L-Tryptophan, N-[[(6-deoxy-alpha-L-mannopyranosyl)oxy]hydroxyphosphinyl]-L-leucyl-	Heterocyclic compounds	Heterocyclic compounds	C23H34N3O10P	3	46782752	165408	146234	112565	202403	222155	208434	1.13227	0.0135372	0.0485177	0.670162	-0.577418	down
MW0009417	Phenylbutazone	Benzene and substituted derivatives	Benzene and substituted derivatives	C19H20N2O2	3	4781	4.15818e+06	3.69629e+06	3.65366e+06	5.33933e+06	6.50534e+06	5.36092e+06	1.19212	0.0104379	0.0451428	0.66886	-0.580223	down
MW0166738	11a-Hydroxytetracycline-6,12-hemiketal	Others	Others	C22H24N2O9	3	122706118	583864	575547	532784	806288	946103	777873	1.21212	0.00679006	0.0418683	0.668782	-0.580392	down
MW0138459	Isobavachalcone	Aldehyde,Ketones,Esters	Ketones	C20H20O4	3	5281255	1.53466e+07	1.43103e+07	1.32729e+07	2.00723e+07	2.44949e+07	1.96588e+07	1.18355	0.0128713	0.0481341	0.668418	-0.581178	down
MEDP0314	Guanidinoethyl Sulfonate	Organic acid and Its derivatives	Sulfonic acids	C3H9N3O3S	1a	543-18-0	366633	274059	259334	384362	498752	463720	1.08771	0.0353874	0.0781505	0.668253	-0.581533	down
MW0152551	Leu-Tyr-Thr-Lys	Amino acid and Its metabolites	Small Peptide	C25H41N5O7	3	-	238126	210358	188118	292490	367855	292528	1.14334	0.0220147	0.0588828	0.668087	-0.581892	down
MW0149861	Gln-Val-Ile-Asp	Amino acid and Its metabolites	Small Peptide	C20H35N5O8	3	-	751130	650080	665859	1.09104e+06	949159	1.05866e+06	1.23619	0.00294409	0.0363034	0.667042	-0.58415	down
MEDP2436	Tetraethylene-glycol	Alcohol and amines	Alcohols	C8H18O5	1b	112-60-7	470013	428140	364288	596357	683707	614740	1.19274	0.00657735	0.0418082	0.666265	-0.585833	down
MW0123088	Benzydamine	Benzene and substituted derivatives	Benzene and substituted derivatives	C19H23N3O	3	12555	75001.8	67344.7	68730.7	97850.9	116899	102237	1.22154	0.00476116	0.04047	0.665885	-0.586654	down
MW0127007	Zinnimidine	Heterocyclic compounds	Heterocyclic compounds	C15H19NO3	3	442878	374287	315569	312635	430452	518865	556454	1.1706	0.0167284	0.0532432	0.665765	-0.586915	down
MW0159192	Val-Thr-Tyr-Asp-Met	Amino acid and Its metabolites	Small Peptide	C27H41N5O10S	3	-	1.1651e+06	1.12459e+06	854458	1.69306e+06	1.40561e+06	1.62861e+06	1.14825	0.0156458	0.0514571	0.665106	-0.588345	down
MW0140428	(4S,5R)-4,5,6-trihydroxy-2-iminohexanoic acid	Organic acid and Its derivatives	Organic acid and Its derivatives	C6H11NO5	3	90658241	1.55269e+06	1.33268e+06	1.32778e+06	1.96367e+06	2.40757e+06	1.97245e+06	1.18056	0.0124043	0.0479324	0.664148	-0.590423	down
MW0006536	Chlordimeform	Benzene and substituted derivatives	Benzene and substituted derivatives	C10H13ClN2	3	22544	167127	156230	152020	214239	272173	229773	1.19699	0.0109293	0.0453514	0.663762	-0.591263	down
MW0157896	L-Lysine, L-threonyl-	Amino acid and Its metabolites	Small Peptide	C10H21N3O4	3	10332210	1.65953e+06	1.32818e+06	1.20786e+06	1.86735e+06	2.13836e+06	2.318e+06	1.14461	0.019593	0.0566983	0.663466	-0.591906	down
MW0156883	Ser-Phe-Val-Lys	Amino acid and Its metabolites	Small Peptide	C23H37N5O6	3	-	639322	603859	583743	879472	1.0409e+06	833506	1.20179	0.00892336	0.0447053	0.663401	-0.592047	down
MEDP1824	Caftaric acid	Organic acid and Its derivatives	Organic acid and Its derivatives	C13H12O9	1b	67879-58-7	1.86877e+06	1.7086e+06	1.75452e+06	2.57717e+06	3.12124e+06	2.34266e+06	1.16196	0.0185358	0.0563141	0.663082	-0.592741	down
MEDP1819	alpha-Asarone	Others	Medicine	C12H16O3	1b	2883-98-9	331679	316849	286087	449717	495893	467116	1.24945	0.00110846	0.0329123	0.661568	-0.596038	down
MEDP2068	Hexaethylene-glycol	Alcohol and amines	Alcohols	C12H26O7	1b	2615-15-8	633771	547721	516462	827051	952041	787938	1.18928	0.00880155	0.0447053	0.661447	-0.596302	down
MEDP1212	1,3-Dicyclohexylurea	Alcohol and amines	Polyamines	C13H24N2O	2	2387-23-7	1.22852e+06	1.16352e+06	1.14772e+06	1.64766e+06	2.06518e+06	1.63941e+06	1.18791	0.0133369	0.0483395	0.661357	-0.596499	down
MEDN2352	LPE(0:0/14:0)	GP	LPE	C19H40NO7P	3	-	19003.4	20981.2	20406	36278.7	25853.1	29191	1.14353	0.0300803	0.0712241	0.661287	-0.596651	down
MW0109808	Tert-butyl 2-(5-chloro-2,2'-dioxospiro[indole-3,3'-pyrrolidine]-1-yl)acetate	Heterocyclic compounds	Indole and Its derivatives	C17H19ClN2O4	3	24828731	3.56073e+06	3.21544e+06	3.14403e+06	4.69987e+06	5.64343e+06	4.67494e+06	1.20544	0.00779636	0.0440836	0.660544	-0.598274	down
MW0106072	Butanoic acid, 4-((1,2-dioxohexadecyl)amino)-, ethyl ester	Organic acid and Its derivatives	Organic acid and Its derivatives	C22H41NO4	3	15950454	39356	31736.5	35412.8	50712.6	49100	61429.6	1.18221	0.0148618	0.0503713	0.660529	-0.598305	down
MEDN1268	LPE(22:5/0:0)	GP	LPE	C27H46NO7P	2	-	437133	393078	364904	605278	539247	665010	1.21541	0.00815669	0.0444365	0.660454	-0.598469	down
MEDN0502	2-Deoxyribose 1-Phosphate	Carbohydrates and Its metabolites	Phosphate sugars	C5H11O7P	3	17210-42-3	336059	286216	356099	468221	566506	447706	1.14243	0.0163029	0.0524372	0.659979	-0.599509	down
MW0052941	Fucoxanthin	Heterocyclic compounds	Heterocyclic compounds	C42H58O6	3	5281239	203282	210675	175714	319390	260506	314075	1.20366	0.00934402	0.0447053	0.659608	-0.60032	down
MEDP1836	Nootkatone	Aldehyde,Ketones,Esters	Ketones	C15H22O	1b	4674-50-4	550406	558527	554301	779324	957658	785573	1.20927	0.00805418	0.0441489	0.659345	-0.600895	down
MEDN1265	LPE(22:4/0:0)	GP	LPE	C27H48NO7P	2	-	140513	144266	112535	208913	190214	203667	1.20915	0.00393161	0.04047	0.659121	-0.601384	down
MW0107251	His-Gln-Arg	Amino acid and Its metabolites	Small Peptide	C17H29N9O5	2	25124604	1.95828e+06	1.70747e+06	1.68014e+06	2.52041e+06	3.06727e+06	2.52502e+06	1.19103	0.0102862	0.0451428	0.658954	-0.60175	down
MW0002178	1-(1,3-Benzodioxol-4-yl)-2-(methylamino)pentan-1-one	Benzene and substituted derivatives	Benzene and substituted derivatives	C13H17NO3	3	91698906	613329	501140	467565	717549	823475	860535	1.17755	0.0112945	0.0464328	0.658753	-0.60219	down
MW0169613	Oxethazaine	Benzene and substituted derivatives	Benzene and substituted derivatives	C28H41N3O3	3	4621	727493	618053	616901	897304	1.1615e+06	920777	1.15322	0.0211409	0.058572	0.658632	-0.602456	down
MW0146202	Asp-Lys-Val-Lys	Amino acid and Its metabolites	Small Peptide	C21H40N6O7	3	-	1.36563e+06	1.29437e+06	1.1378e+06	1.73302e+06	2.1764e+06	1.8573e+06	1.18727	0.0114357	0.0467969	0.658571	-0.602589	down
MW0168178	3-Hydroxy-9,10-secoandrosta-1,3,5(10)-triene-9,17-dione	Benzene and substituted derivatives	Phenolics	C19H24O3	3	14372344	208288	194644	156565	268683	330398	250798	1.11531	0.0278277	0.0678874	0.658325	-0.603128	down
MW0142773	(3-Acrylamidopropyl)trimethylammonium Chloride	Benzene and substituted derivatives	Benzene and substituted derivatives	C9H19ClN2O	3	170750	7.93951e+06	7.48319e+06	7.04741e+06	1.02307e+07	1.26489e+07	1.12704e+07	1.21648	0.0064387	0.041808	0.657983	-0.603879	down
MEDP0428	Cholesterol	Hormones and hormone related compounds	Hormones and hormone related compounds	C27H46O	3	57-88-5	47474.6	49702.6	38385.9	78527.6	66208.6	61300.8	1.14711	0.0191195	0.0565938	0.657955	-0.60394	down
MW0126800	Thioridazine 5-Sulfoxide	Heterocyclic compounds	Heterocyclic compounds	C21H26N2OS2	3	24494	221047	193553	186759	285364	335355	293515	1.21487	0.00506594	0.040896	0.657774	-0.604335	down
MEDN1274	LPE(20:3/0:0)	GP	LPE	C25H46NO7P	2	-	378550	355617	298040	492083	449279	629404	1.13087	0.0390294	0.0813571	0.657137	-0.605735	down
MW0109044	Parathion	Benzene and substituted derivatives	Benzene and substituted derivatives	C10H14NO5PS	3	991	1.64059e+06	1.53782e+06	1.39522e+06	2.08561e+06	2.64097e+06	2.235e+06	1.19008	0.011609	0.0470722	0.656983	-0.606071	down
MEDP0045	Gly-Pro	Amino acid and Its metabolites	Small Peptide	C7H12N2O3	1b	704-15-4	125130	92273.6	100959	149930	167085	167617	1.17326	0.00831438	0.0447053	0.656916	-0.60622	down
MEDP1670	Gly-Gly-Phe	Amino acid and Its metabolites	Small Peptide	C13H17N3O4	2	6234-26-0	883544	872316	763129	1.2377e+06	1.46031e+06	1.13695e+06	1.17922	0.0130492	0.0481341	0.656849	-0.606366	down
MW0139819	5H-Benzocyclohepten-5-one, 1,8-bis((2R,3R)-3,5,7-trihydroxy-2H-1-benzopyran-2-yl)-3,4,6-trihydroxy-	Heterocyclic compounds	Heterocyclic compounds	C29H24O12	3	114777	582778	518322	507877	778230	919559	751833	1.20188	0.00799849	0.0441489	0.656827	-0.606415	down
MW0154343	N-Phenyl-beta-D-glucopyranosylamine	Alcohol and amines	Amines	C12H17NO5	3	439919	670978	565949	612665	896531	1.06628e+06	853691	1.18161	0.0108466	0.0453514	0.656699	-0.606695	down
MW0011889	1,2-Dimyristoyl-sn-glycero-3-phospho-l-serine	GP	PS	C34H66NO10P	3	91746198	49929.3	41403.5	43910.6	63868.2	79528.8	62739.8	1.16165	0.0167905	0.0532497	0.656086	-0.608043	down
MEDN0128	4-Hydroxy-3-methoxybenzaldehyde	Benzene and substituted derivatives	Phenolics	C8H8O3	1a	121-33-5	174056	150110	158517	229308	284562	222530	1.17103	0.0154208	0.0512111	0.655462	-0.609416	down
MW0150473	Gly-Pro-Trp	Amino acid and Its metabolites	Small Peptide	C18H22N4O4	3	145455682	184369	177527	134358	279669	227018	250940	1.1468	0.016262	0.0524372	0.655012	-0.610407	down
MW0160087	(20R)-17,20-Dihydroxypregn-4-en-3-one	Aldehyde,Ketones,Esters	Ketones	C21H32O3	3	107701	27647	31641.5	19542.8	38734.7	42698.2	38931.5	1.08477	0.0216347	0.058572	0.65494	-0.610566	down
MW0143620	5-Guanidino-3-methyl-2-oxopentanoic acid	Aldehyde,Ketones,Esters	Esters	C7H13N3O3	3	46173324	232350	215673	220877	348483	385315	287767	1.16632	0.0151878	0.0508936	0.65478	-0.610918	down
MW0006770	Diaveridine	Benzene and substituted derivatives	Benzene and substituted derivatives	C13H16N4O2	2	21453	689599	501768	684757	851679	1.12637e+06	888573	1.06517	0.0356812	0.0781505	0.654472	-0.611596	down
MEDP0453	Indole	Heterocyclic compounds	Indole and Its derivatives	C8H7N	1a	120-72-9	4.97107e+06	4.6924e+06	4.47465e+06	6.76192e+06	8.16358e+06	6.68552e+06	1.20976	0.00766645	0.0440836	0.654209	-0.612176	down
MW0107269	His-Phe-Arg	Amino acid and Its metabolites	Small Peptide	C21H30N8O4	3	145455928	249035	220293	215545	402962	282641	362140	1.13964	0.0304146	0.0714604	0.653665	-0.613377	down
MW0159024	Val-His-Ile-Glu	Amino acid and Its metabolites	Small Peptide	C22H36N6O7	3	-	63663.8	42842.1	63864.5	76878.6	94995.3	89173.2	1.05747	0.0262684	0.0657711	0.652643	-0.615635	down
MW0103913	(3S,5S)-3,5-Diaminohexanoate	Aldehyde,Ketones,Esters	Esters	C6H14N2O2	3	439430	241389	207153	209634	343806	395161	269779	1.09276	0.037175	0.079164	0.65247	-0.616016	down
MW0142392	2-[(1Z,3E)-5-carboxy-1-hydroxy-5-oxopenta-1,3-dienyl]benzoic acid	Aldehyde,Ketones,Esters	Esters	C13H10O6	3	23724683	177058	160229	157465	230933	293295	234091	1.18272	0.0142947	0.0495849	0.652433	-0.616099	down
MW0016181	Betulonic acid	Organic acid and Its derivatives	Organic acid and Its derivatives	C30H46O3	3	122844	425818	382776	344964	547624	658752	564421	1.19828	0.00787242	0.0440836	0.651434	-0.618309	down
MEDN1410	N-Palmitoylglycine	Amino acid and Its metabolites	Amino acid derivatives	C18H35NO3	1b	2441-41-0	15768.3	15976.4	16085.4	20401.7	28192.8	24834.6	1.16569	0.0194566	0.0566983	0.651379	-0.618431	down
MW0123196	4-Chloro-2-nitrobenzylalcohol	Heterocyclic compounds	Heterocyclic compounds	C29H37N3O6	3	1959	1.38862e+06	1.34395e+06	1.24499e+06	2.21198e+06	1.65769e+06	2.24565e+06	1.16973	0.0217932	0.0587009	0.650425	-0.620545	down
MEDP1993	Tetramethylthiuram disulfide	Others	Others	C6H12N2S4	3	137-26-8	167077	228550	158444	337733	259535	254793	1.07085	0.0461506	0.0924896	0.650271	-0.620888	down
MW0012072	2-hydroxy-1-[(17R)-3,11,17-trihydroxy-10,13-dimethyl-1,2,3,4,7,8,9,11,12,14,15,16-dodecahydrocyclopenta[a]phenanthren-17-yl]ethanone	Aldehyde,Ketones,Esters	Ketones	C21H32O5	3	440708	121629	103507	103962	158918	187807	159444	1.20631	0.00632169	0.041808	0.650174	-0.621102	down
MEDN1273	LPE(0:0/20:3)	GP	LPE	C25H46NO7P	2	-	368684	377533	339380	550773	513427	605581	1.25316	0.00260709	0.0345537	0.650143	-0.62117	down
MEDP1273	10-deoxyformamycin	Others	Others	C25H43NO6	2	11091-33-1	299600	255547	317213	505829	372236	464068	1.1379	0.0227805	0.0599365	0.64998	-0.621534	down
MW0148001	Cys-Gln-Met	Amino acid and Its metabolites	Small Peptide	C13H24N4O5S2	3	145454714	3.07117e+06	2.56223e+06	2.83307e+06	3.91657e+06	5.338e+06	3.77606e+06	1.09583	0.043018	0.0874142	0.649736	-0.622075	down
MEDP1348	LPC(16:1/0:0)	GP	LPC	C24H48NO7P	2	-	7.4633e+06	7.06188e+06	6.53393e+06	9.75164e+06	1.33636e+07	9.30062e+06	1.1029	0.0449325	0.0908885	0.649654	-0.622256	down
MW0151438	Ile-Gly-Ser	Amino acid and Its metabolites	Small Peptide	C11H21N3O5	3	11550843	1.11886e+06	989807	965780	1.48258e+06	1.83993e+06	1.41352e+06	1.16929	0.0169008	0.053326	0.64916	-0.623353	down
MW0010552	Acanthoside B	Lignans and Coumarins	Lignans	C28H36O13	3	443024	90150.9	72539	86362.1	105568	144006	134404	1.1267	0.0241616	0.0621196	0.64861	-0.624576	down
MW0145487	Arg-Pro-Thr	Amino acid and Its metabolites	Small Peptide	C15H28N6O5	2	145453925	648107	571983	566950	845611	952219	963816	1.24338	0.00209866	0.0332787	0.647092	-0.627956	down
MW0158928	Val-Asn-Tyr-Val-Asn	Amino acid and Its metabolites	Small Peptide	C27H41N7O9	3	-	1.14522e+06	1.03005e+06	901360	1.7962e+06	1.33136e+06	1.63294e+06	1.1576	0.0215503	0.058572	0.646283	-0.629761	down
MEDN0226	D-Erythronolactone	Aldehyde,Ketones,Esters	Esters	C4H6O4	1a	15667-21-7	306196	235174	252046	355820	490236	381914	1.10537	0.0354515	0.0781505	0.64612	-0.630127	down
MW0159911	17-Hydroxyandrost-4-en-3-one	Aldehyde,Ketones,Esters	Ketones	C19H28O2	3	5408	2.19112e+06	1.98277e+06	1.8868e+06	2.98483e+06	3.63928e+06	2.77705e+06	1.17434	0.0154667	0.0512111	0.644675	-0.633357	down
MW0062156	Pregn-5-ene-3,20-dione	Hormones and hormone related compounds	Hormones and hormone related compounds	C21H30O2	3	150901	213839	211220	159459	299546	331433	275834	1.15778	0.0109216	0.0453514	0.644585	-0.633558	down
MW0159195	Val-Thr-Val-Leu-Val	Amino acid and Its metabolites	Small Peptide	C25H47N5O7	3	-	1.05974e+06	982090	1.20514e+06	1.86242e+06	1.57576e+06	1.60978e+06	1.19723	0.00576698	0.0412942	0.643225	-0.636604	down
MEDN2201	N-Phenylanthranilic acid	Benzene and substituted derivatives	Benzene and substituted derivatives	C13H11NO2	1b	91-40-7	105823	94702	92188.2	142706	169998	142607	1.21627	0.00567888	0.0412942	0.642885	-0.637367	down
MW0143301	N-Methyl-4-dimethylallyltryptophan	Heterocyclic compounds	Heterocyclic compounds	C17H22N2O2	3	68294649	192639	176375	211182	288840	340033	273763	1.18201	0.00870617	0.0447053	0.642779	-0.637604	down
MW0122954	Atorvastatin	Heterocyclic compounds	Heterocyclic compounds	C33H35FN2O5	3	60823	545083	535981	537998	880129	723556	915733	1.22816	0.00708616	0.0428062	0.642633	-0.637932	down
MEDP2361	3-(imidazol-4-yl)propionic acid	Heterocyclic compounds	Heterocyclic compounds	C6H8N2O2	1a	1074-59-5	1.24795e+06	1.13582e+06	1.24339e+06	1.76313e+06	2.07886e+06	1.80398e+06	1.22928	0.0031203	0.0368074	0.642434	-0.63838	down
MEDP1822	Bergaptol	Benzene and substituted derivatives	Benzene and substituted derivatives	C11H6O4	1b	486-60-2	48581.1	55107.5	57235	77440.4	96390.9	76691	1.17118	0.0126811	0.0479324	0.642352	-0.638563	down
MW0155239	Phe-Ile-Val-Gly-Asp	Amino acid and Its metabolites	Small Peptide	C26H39N5O8	3	-	222356	220872	207964	361577	271208	381791	1.16634	0.0242042	0.0621196	0.641836	-0.639724	down
MW0156023	Pro-Tyr-Ala-Tyr-Asp	Amino acid and Its metabolites	Small Peptide	C30H37N5O10	3	-	1.10715e+06	1.0053e+06	927035	1.7115e+06	1.44193e+06	1.58723e+06	1.23272	0.00376743	0.040307	0.641152	-0.641262	down
MW0104741	2-Ethylhexyl diphenyl phosphate	Aldehyde,Ketones,Esters	Esters	C20H27O4P	3	14716	503634	300757	435179	531908	698008	708013	1.01218	0.0478062	0.0947588	0.639636	-0.644676	down
MW0158598	Tyr-Ser-Asn-Arg	Amino acid and Its metabolites	Small Peptide	C22H34N8O8	3	-	738213	669540	658260	959372	1.21202e+06	1.05969e+06	1.21184	0.00745958	0.0439441	0.639419	-0.645167	down
MEDP2391	Tyr-Glu	Amino acid and Its metabolites	Small Peptide	C14H18N2O6	1b	2545-89-3	26270.4	36216	37514.2	54002.8	47929	54552.5	1.12872	0.0104101	0.0451428	0.639046	-0.646009	down
MEDP2587	Phe-Hyp	Amino acid and Its metabolites	Amino acid derivatives	C14H18N2O4	1a	90965-82-5	137154	124620	112340	189100	217556	179315	1.20544	0.00641765	0.041808	0.638451	-0.647351	down
MEDP2113	2-Phenylpropylamine	Benzene and substituted derivatives	Benzene and substituted derivatives	C9H13N	1a	582-22-9	160452	145293	136451	233761	268408	190827	1.13874	0.0236631	0.0614411	0.638093	-0.648162	down
MW0002297	(5Z)-5-[[4-(2-thiophen-2-ylethoxy)phenyl]methylidene]-1,3-thiazolidine-2,4-dione	Benzene and substituted derivatives	Phenolics	C16H13NO3S2	3	46233465	893906	873659	705177	1.22083e+06	1.41932e+06	1.23742e+06	1.19959	0.00583041	0.0412942	0.637705	-0.649039	down
MW0006278	Benzothiazole, 2-(3,4-dimethoxyphenyl)-5-fluoro-	Benzene and substituted derivatives	Benzene and substituted derivatives	C15H12FNO2S	3	6712941	17515.5	20622.4	26322.5	30039.6	37754.3	33344.7	1.08429	0.0231072	0.0601737	0.637347	-0.649849	down
MW0154554	N-methylundec-10-enamide	FA	Others	C12H23NO	3	17825027	434855	323881	294310	470615	577720	604177	1.11161	0.0278144	0.0678874	0.63724	-0.650091	down
MW0154686	Carbamoyl adenylate	Nucleotide and Its metabolites	Nucleotide and Its metabolites	C11H15N6O8P	3	54751688	42472.9	40874.8	54851	60073.7	87273	69783.3	1.06172	0.0445281	0.0902762	0.636479	-0.651815	down
MW0155520	Phosphoagmatine	Organic acid and Its derivatives	Organic acid and Its derivatives	C5H15N4O3P	3	72734288	54630.8	43441.4	50589.5	69163.7	93758.1	71046.6	1.12222	0.0292555	0.0700716	0.635392	-0.65428	down
MEDP0823	(R)-2-Hydroxy-3-phenylpropionic acid	Organic acid and Its derivatives	Organic acid and Its derivatives	C9H10O3	1b	7326-19-4	3.34166e+06	3.16781e+06	2.99345e+06	4.63756e+06	5.68542e+06	4.634e+06	1.21258	0.00752197	0.0439441	0.63535	-0.654376	down
MEDN1264	LPE(0:0/22:4)	GP	LPE	C27H48NO7P	2	-	163192	156194	125697	241071	223056	236477	1.22025	0.002585	0.0345537	0.635284	-0.654526	down
MEDN0854	3-Methylglutaric acid	Organic acid and Its derivatives	Organic acid and Its derivatives	C6H10O4	1a	1501-27-5	38138.6	32250.7	32735	48959.1	61794.5	51761.2	1.19249	0.010239	0.0451428	0.634553	-0.656188	down
MEDN0678	Ethylsalicylate	Organic acid and Its derivatives	Organic acid and Its derivatives	C9H10O3	1b	118-61-6	199250	179489	162573	275396	322919	256420	1.19111	0.00961753	0.0447139	0.633309	-0.659018	down
MW0158444	Tyr-Gln-Thr-Lys	Amino acid and Its metabolites	Small Peptide	C24H38N6O8	3	-	432054	471327	399964	718952	765029	575346	1.16745	0.0142683	0.0495849	0.632899	-0.659954	down
MW0158578	Tyr-Phe-Thr-Lys	Amino acid and Its metabolites	Small Peptide	C28H39N5O7	3	-	28551.1	21279.4	19272.7	35744.8	31390.7	42052.2	1.11367	0.0331536	0.0754882	0.632885	-0.659986	down
MEDP2121	1-Aminopentadecane	Organic acid and Its derivatives	Organic acid and Its derivatives	C15H33N	1b	2570-26-5	1.10306e+06	1.03687e+06	993133	1.44994e+06	1.71196e+06	1.79207e+06	1.23285	0.00495114	0.04047	0.632435	-0.661011	down
MW0111945	Diketogulonic acid	Organic acid and Its derivatives	Organic acid and Its derivatives	C6H8O7	3	440390	1.12078e+06	970711	958843	1.48893e+06	1830622	1.50424e+06	1.20089	0.00861405	0.0447053	0.632352	-0.661199	down
MW0126835	Tozasertib	Heterocyclic compounds	Heterocyclic compounds	C23H28N8OS	3	5494449	1.05027e+08	9.56727e+07	8.29045e+07	1.37267e+08	1.74004e+08	1.37861e+08	1.1683	0.0159059	0.0521198	0.63145	-0.663259	down
MW0052471	Auda	FA	FFA	C23H40N2O3	3	10069117	1.18524e+06	1.14152e+06	1.09707e+06	1.68832e+06	1.82369e+06	1.91934e+06	1.26766	0.000733188	0.0329123	0.630383	-0.6657	down
MW0155401	Phe-Val-Asp-Lys	Amino acid and Its metabolites	Small Peptide	C24H37N5O7	3	-	1.64669e+06	1.55823e+06	1.38488e+06	2.61302e+06	2.0911e+06	2.58073e+06	1.21396	0.00838773	0.0447053	0.630048	-0.666467	down
MEDN1985	Met-Val	Amino acid and Its metabolites	Small Peptide	C10H20N2O3S	1b	14486-13-6	3757.12	2980.36	2840.45	4963.47	5408.89	4849.55	1.19846	0.00479746	0.04047	0.62922	-0.668364	down
MW0000250	Ergosine	Alkaloids	Alkaloids	C30H37N5O5	3	105137	505434	518061	520994	808081	666902	981999	1.16608	0.0290153	0.0698255	0.628612	-0.669757	down
MW0015400	9,10,13-Trihydroxyoctadec-11-enoic acid	FA	Oxidized lipids	C18H34O5	3	14968868	223028	196975	199642	293411	393178	299882	1.16344	0.0213071	0.058572	0.628143	-0.670836	down
MW0061618	[(1S,2R,6S,7R,9R,11R,12S,13S,14S,16R,17S)-16-[(1R)-1-[(2R)-4,5-dimethyl-6-oxo-2,3-dihydropyran-2-yl]ethyl]-6,12-dihydroxy-2,17-dimethyl-3-oxo-8,15-dioxahexacyclo[9.8.0.02,7.07,9.012,17.014,16]nonadec-4-en-13-yl] acetate	Amino acid and Its metabolites	polypeptide	C30H38O9	3	101599036	44887.8	42704.9	48988.7	64044.6	82222.4	71391	1.19692	0.00844138	0.0447053	0.627505	-0.672302	down
MW0061618	[(1S,2R,6S,7R,9R,11R,12S,13S,14S,16R,17S)-16-[(1R)-1-[(2R)-4,5-dimethyl-6-oxo-2,3-dihydropyran-2-yl]ethyl]-6,12-dihydroxy-2,17-dimethyl-3-oxo-8,15-dioxahexacyclo[9.8.0.02,7.07,9.012,17.014,16]nonadec-4-en-13-yl] acetate	Amino acid and Its metabolites	polypeptide	C30H38O9	3	101599036	44887.8	42704.9	48988.7	64044.6	82222.4	71391	1.19692	0.00844138	0.0447053	0.627505	-0.672302	down
MEDP1464	1,3-Diphenylguanidine	Alcohol and amines	Polyamines	C13H13N3	3	102-06-7	82326	80329.6	74223.7	112851	151455	114465	1.16867	0.021142	0.058572	0.625389	-0.677174	down
MW0010634	Nordihydroguaiaretic acid	Benzene and substituted derivatives	Benzene and substituted derivatives	C18H22O4	3	4534	119735	106869	95860.7	158018	204052	153614	1.15529	0.0213622	0.058572	0.625313	-0.677349	down
MW0007238	Gentian violet cation	Benzene and substituted derivatives	Benzene and substituted derivatives	C25H30N3+	3	3468	3.17447e+06	2.93237e+06	2.83731e+06	4.28399e+06	4.98106e+06	5.06711e+06	1.24592	0.00256162	0.0345537	0.624061	-0.680241	down
MW0002264	2,4-Dihydroxy-3,6-dimethylbenzoic acid	Benzene and substituted derivatives	Benzene and substituted derivatives	C9H10O4	3	736228	2.22616e+06	1.68349e+06	1.85573e+06	2.95631e+06	3.46372e+06	2.82467e+06	1.17228	0.0100362	0.0451428	0.623642	-0.681209	down
MW0017059	Chlormadinone acetate	Aldehyde,Ketones,Esters	Esters	C23H29ClO4	3	9324	6.28504e+06	5.5575e+06	5.48645e+06	8.71743e+06	1.06438e+07	8.42903e+06	1.2007	0.00924769	0.0447053	0.623564	-0.68139	down
MW0150853	His-Asn-Ile	Amino acid and Its metabolites	Small Peptide	C16H26N6O5	2	145455768	1.3194e+07	1.17093e+07	1.22957e+07	1.87656e+07	2.30531e+07	1.78645e+07	1.19469	0.0106512	0.0451428	0.623273	-0.682063	down
MEDP0700	Methyl beta-D-galactopyranoside	Carbohydrates and Its metabolites	Sugar derivatives	C7H14O6	1b	1824-94-8	409286	392148	269447	557590	647584	514788	1.10343	0.0213414	0.058572	0.622618	-0.68358	down
MW0155975	Pro-Pro-Glu	Amino acid and Its metabolites	Small Peptide	C15H23N3O6	3	25270515	163284	131029	129973	217343	233990	230311	1.22687	0.0020522	0.0332787	0.622444	-0.683983	down
MEDN1283	LPE(0:0/18:3)	GP	LPE	C23H42NO7P	2	-	26058.7	36434.8	36365.4	54800	42310.5	61856.9	1.07374	0.0398572	0.0825017	0.621881	-0.685288	down
MW0062139	Ponasterone A	Hormones and hormone related compounds	Hormones and hormone related compounds	C27H44O6	3	115127	1.07891e+08	9.59258e+07	8.38357e+07	1.46468e+08	1.78811e+08	1.37426e+08	1.16709	0.0152823	0.0510176	0.621675	-0.685767	down
MW0110997	Diethylcarbamazine	Heterocyclic compounds	Heterocyclic compounds	C10H21N3O	3	3052	1.54303e+06	1.06379e+06	1.31396e+06	2.06331e+06	2.49016e+06	1.7563e+06	1.07664	0.0349405	0.0777981	0.621382	-0.686448	down
MW0122184	Birabresib	Alcohol and amines	Amines	C25H22ClN5O2S	3	9936746	43888.4	41516.2	59111.3	68793.3	92092.1	71843.3	1.07899	0.0325473	0.0746823	0.620963	-0.68742	down
MEDP1068	PC(8:0/8:0)	GP	PC	C24H48NO8P	2	19191-91-4	43181.7	67187.6	39100.7	75526.3	91343.4	73932.1	1.04762	0.0426336	0.0868318	0.620718	-0.68799	down
MW0144473	Ala-Arg-His	Amino acid and Its metabolites	Small Peptide	C15H26N8O4	3	145453509	2.05123e+07	1.82674e+07	1.75264e+07	2.89297e+07	3.51871e+07	2.66566e+07	1.18392	0.013167	0.0481341	0.620293	-0.688977	down
MEDN1750	2-Naphthoic acid	Organic acid and Its derivatives	Organic acid and Its derivatives	C11H8O2	1b	93-09-4	284136	276235	266605	434377	506796	392477	1.21121	0.00748665	0.0439441	0.620085	-0.689462	down
MW0053901	Medica 16	FA	FFA	C20H38O4	3	121871	715629	567023	621424	896840	1.18021e+06	1.00114e+06	1.17198	0.0138234	0.049298	0.618569	-0.692994	down
MW0195161	3-(4-hydroxy-3-methoxyphenyl)-11,19-bis(4-hydroxyphenyl)-4,12,20-trioxaheptacyclo[16.6.1.1(2),.1(1),(1)(3).0(2)(1),(2).0,(2).0(1),(2)]heptacosa-1(25),5,7,9(27),13,15,17(26),21,23-nonaene-7,15,23-triol	Alcohol and amines	Alcohols	C43H32O10	3	131835430	126996	109372	67311	153173	174065	163943	1.04393	0.0287932	0.0696506	0.618264	-0.693706	down
MEDN0366	LPE(16:0/0:0)	GP	LPE	C21H44NO7P	1a	-	1.37047e+06	1.35099e+06	1.16827e+06	2.31277e+06	1.83523e+06	2.14379e+06	1.22248	0.00650778	0.0418082	0.618224	-0.693798	down
MEDN1722	Piperonylic acid	Organic acid and Its derivatives	Organic acid and Its derivatives	C8H6O4	1b	94-53-1	6962.02	6498.81	6672.54	10040.8	12639.1	9922.6	1.2044	0.00976907	0.0449478	0.617541	-0.695393	down
MW0006710	Darifenacin	Benzene and substituted derivatives	Benzene and substituted derivatives	C28H30N2O2	3	444031	4.52361e+06	3.37217e+06	3.24976e+06	5.23617e+06	6.9097e+06	5.91717e+06	1.1336	0.0219155	0.0587943	0.617035	-0.696575	down
MEDP0383	Β-Pseudouridine	Nucleotide and Its metabolites	Nucleotide and Its metabolites	C9H12N2O6	1b	1445-07-4	101734	90259.2	59221.4	142932	122936	141838	1.08951	0.0216216	0.058572	0.616167	-0.698607	down
MW0152962	Lys-Glu-Phe-Lys	Amino acid and Its metabolites	Small Peptide	C26H42N6O7	3	-	957999	1.03673e+06	903353	1.55421e+06	1.69997e+06	1.4529e+06	1.24207	0.00177889	0.0329123	0.615685	-0.699735	down
MW0124112	Fentanyl	Others	Medicine	C22H28N2O	3	3345	4.06067e+06	4.17532e+06	3.48605e+06	6.79922e+06	6.22377e+06	6.04059e+06	1.24399	0.00143709	0.0329123	0.614892	-0.701596	down
MW0141191	1,8-Diazacyclotetradecane-2,9-dione	Aldehyde,Ketones,Esters	Ketones	C12H22N2O2	2	16	415977	309392	390661	623182	543650	648656	1.18444	0.00665161	0.0418082	0.614727	-0.701981	down
MW0145452	Arg-Met-Met	Amino acid and Its metabolites	Small Peptide	C16H32N6O4S2	3	145453897	464856	262763	286703	548568	601298	501099	1.04682	0.0387355	0.0811253	0.614381	-0.702794	down
MW0011770	PtdIns-(4,5)-P2 (1,2-dihexanoyl)	GP	PI	C21H41O19P3	3	10168883	573667	540992	816298	962012	1.15067e+06	1.03332e+06	1.10224	0.0169559	0.053326	0.61378	-0.704206	down
MW0156730	Ser-Glu-Glu-Glu-Ile	Amino acid and Its metabolites	Small Peptide	C24H39N5O13	3	-	863333	780120	679325	1.38449e+06	1.11476e+06	1.28874e+06	1.21228	0.00683661	0.0418683	0.613194	-0.705583	down
MEDN0523	Indole-3-lactic acid	Heterocyclic compounds	Indole and Its derivatives	C11H11NO3	1a	1821-52-9	5.5343e+07	4.93446e+07	4.71737e+07	7.79836e+07	9.36358e+07	7.6236e+07	1.21514	0.00612274	0.0412942	0.612701	-0.706745	down
MW0146178	Asp-Leu-Ser-Glu	Amino acid and Its metabolites	Small Peptide	C18H30N4O10	3	-	2.21421e+07	2.21955e+07	1.73285e+07	3.68848e+07	3.26778e+07	3.11762e+07	1.20446	0.00518272	0.0409272	0.612139	-0.708068	down
MW0155350	Phe-Thr-Glu-Lys	Amino acid and Its metabolites	Small Peptide	C24H37N5O8	3	-	1.51838e+06	1.40517e+06	1.28953e+06	2.14313e+06	2.58448e+06	2.15968e+06	1.22285	0.00495265	0.04047	0.611718	-0.709062	down
MEDN2093	Levulinic acid	Organic acid and Its derivatives	Organic acid and Its derivatives	C5H8O3	1b	591-64-0	22334.9	19096.4	15698.8	24857.7	36610.9	32188.6	1.10036	0.0361885	0.0781882	0.609992	-0.713138	down
MEDP1469	Isoprenaline	Hormones and hormone related compounds	Hormones and hormone related compounds	C11H17NO3	3	7683-59-2	124657	104077	124044	176003	230269	172226	1.15356	0.0195205	0.0566983	0.609818	-0.71355	down
MEDP2446	cyclo(pro-pro)	Amino acid and Its metabolites	Small Peptide	C10H14N2O2	1b	-	34211.9	28838.6	27865.6	43963.4	57712.1	48348.6	1.18798	0.0119753	0.0473831	0.60601	-0.722587	down
MW0012135	11-Keto-beta-boswellic acid	Organic acid and Its derivatives	Organic acid and Its derivatives	C30H46O4	3	9847548	62375.9	41888.3	40792.5	89445.7	87827.4	62183.9	1.04033	0.0493288	0.0969114	0.605773	-0.72315	down
MW0158092	Trp-Ala-Tyr	Amino acid and Its metabolites	Small Peptide	C23H26N4O5	3	145458269	3.10499e+06	2.60182e+06	2.60052e+06	4.1126e+06	5.14246e+06	4.46276e+06	1.21055	0.0064501	0.041808	0.605587	-0.723594	down
MEDN2028	4-toluenesulfonic acid	Organic acid and Its derivatives	Organic acid and Its derivatives	C7H7SO3H	1b	104-15-4	14310.7	12742.7	11179.6	20211.2	20704.1	22331.7	1.24087	0.00166907	0.0329123	0.604504	-0.726176	down
MW0006212	Benzenesulfonamide, 2-(cyclohexylamino)-5-nitro-N-((pentylamino)carbonyl)-	Benzene and substituted derivatives	Benzene and substituted derivatives	C18H28N4O5S	3	9866368	2.6931e+06	2.40237e+06	2.35588e+06	4.06509e+06	4.62546e+06	3.70609e+06	1.22246	0.0045867	0.04047	0.601079	-0.734375	down
MEDN2369	LPE(18:2/0:0)	GP	LPE	C23H44NO7P	2	85046-18-0	470503	470868	409033	686513	901734	659538	1.1712	0.0196018	0.0566983	0.600772	-0.735111	down
MEDP1098	Methoxyindoleacetic Acid	Heterocyclic compounds	Indole and Its derivatives	C11H11NO3	1b	3471-31-6	2.97874e+07	2.60145e+07	2.45847e+07	4.23792e+07	5.053e+07	4.10002e+07	1.21309	0.00600908	0.0412942	0.600306	-0.736229	down
mws1299	Orientin	Flavonoids	Flavonoid	C21H20O11	3	5281675	2.34108e+06	2.5311e+06	2.18585e+06	3.52064e+06	4.93886e+06	3.30841e+06	1.12298	0.0395179	0.0821825	0.599769	-0.737521	down
MW0006037	Amphetamine	Benzene and substituted derivatives	Benzene and substituted derivatives	C9H13N	3	3007	49635.6	38880.5	50200.4	61371.6	94437.3	76112.8	1.09243	0.0387231	0.0811253	0.598118	-0.741499	down
MW0114712	L-Arabitol	Carbohydrates and Its metabolites	Carbohydrates and Its metabolites	C5H12O5	3	439255	763348	633561	619810	1.06351e+06	1.29015e+06	1.01995e+06	1.1954	0.00903867	0.0447053	0.597794	-0.742279	down
MW0150400	Gly-Leu-Asp	Amino acid and Its metabolites	Small Peptide	C12H21N3O6	3	145455646	344209	329371	407051	684098	596876	529109	1.1822	0.00872572	0.0447053	0.597007	-0.744181	down
MW0158415	Tyr-Asp-Leu-Glu	Amino acid and Its metabolites	Small Peptide	C24H34N4O10	2	-	729650	614261	587284	1.06772e+06	1.17964e+06	989484	1.22061	0.00347189	0.0380622	0.596629	-0.745093	down
MEDP2303	6-Diazo-5-oxo-L-norleucine	Amino acid and Its metabolites	Amino acid derivatives	C6H9N3O3	1b	157-03-9	41778	20675.6	26070.2	50289.8	50780.1	47336.2	1.03395	0.035907	0.0781505	0.596498	-0.745412	down
MEDP1067	Palmitoyl-N-isopropylamide	Alcohol and amines	Amines	C19H39NO	3	189939-61-5	56859	45752.6	51584.3	87063	91924.1	79785.2	1.22627	0.00186114	0.0329123	0.595875	-0.746918	down
MW0009478	4-(5H-Dibenzo[a,d]cyclohepten-5-ylidene)-1-[4-(2H-tetrazol-5-yl)butyl]-piperidine	Benzene and substituted derivatives	Benzene and substituted derivatives	C25H27N5	2	11741525	32771.3	28755.6	24600.9	42806.1	54569.9	47324.7	1.19015	0.00935127	0.0447053	0.595213	-0.748521	down
MW0116103	Narceine imide	Alcohol and amines	Amines	C23H26N2O6	3	5459241	3.49108e+06	3.90505e+06	3.16498e+06	5.45511e+06	6.35641e+06	5.9329e+06	1.23767	0.00207511	0.0332787	0.59518	-0.748602	down
MEDP2685	Ammelide	Heterocyclic compounds	Heterocyclic compounds	C3H4N4O2	1b	645-93-2	148736	136562	106733	207003	233974	218365	1.20288	0.00376278	0.040307	0.594579	-0.750059	down
MW0145296	Arg-Asp-Ile	Amino acid and Its metabolites	Small Peptide	C16H30N6O6	3	145453764	27600	19253.9	20511	32210.8	43025.6	38126.1	1.13763	0.0195742	0.0566983	0.594243	-0.750875	down
MW0010749	(+)-7-iso-Jasmonic acid	Organic acid and Its derivatives	Organic acid and Its derivatives	C12H18O3	3	7251183	171640	135761	170515	212957	294187	297267	1.13711	0.0222317	0.0591071	0.594119	-0.751175	down
MW0152618	Leu-Nap-OH	Amino acid and Its metabolites	Small Peptide	C24H24N2O6	3	-	1.3212e+06	1.18701e+06	1.15052e+06	2.00314e+06	2.33178e+06	1.82572e+06	1.21615	0.00604732	0.0412942	0.593889	-0.751735	down
MEDN2284	LPE(O-18:2)	GP	LPE	C23H46NO6P	3	-	340309	293033	271955	555159	430389	540096	1.2067	0.00946715	0.0447053	0.593387	-0.752954	down
MW0128961	[3,5-Dihydroxy-2-(4-hydroxyphenyl)-8-methyl-4-oxopyrano[2,3-h]chromen-8-yl]methyl hydrogen sulate	Organic acid and Its derivatives	Organic acid and Its derivatives	C20H16O10S	3	131833769	200643	167462	148370	270758	302864	296831	1.21908	0.00290243	0.0363034	0.59334	-0.753068	down
MEDP2784	LPC(0:0/22:6)	GP	LPC	C30H50NO7P	3	-	166038	118052	130001	275506	184179	238521	1.11283	0.0349486	0.0777981	0.593078	-0.753707	down
MEDP1052	N,N-diacetyl-O-methylhydroxylamine	Alcohol and amines	Polyamines	C5H9NO3	3	128459-09-6	212515	150284	149117	249904	315347	298016	1.15061	0.0150295	0.0505539	0.592999	-0.753898	down
MW0106914	Glu-Lys-Arg	Amino acid and Its metabolites	Small Peptide	C17H33N7O6	3	24833836	195515	156668	194517	250063	296432	375907	1.13659	0.0323142	0.0745726	0.592692	-0.754645	down
MW0062412	1,2-di-(9Z-hexadecenoyl)-sn-glycero-3-phosphoserine	GP	PS	C38H70NO10P	3	52926071	25406.8	26070.7	24475.5	37737.9	42355.2	49021.5	1.24012	0.00585641	0.0412942	0.58826	-0.765474	down
MW0009299	Oxeladin	Benzene and substituted derivatives	Benzene and substituted derivatives	C20H33NO3	3	4619	320801	279190	281911	501661	561075	437841	1.21451	0.00561006	0.0412942	0.587709	-0.766825	down
MW0159076	Val-Leu-Ser-Pro-Ala	Amino acid and Its metabolites	Small Peptide	C22H39N5O7	3	-	1.23234e+06	1.09899e+06	984529	2.0301e+06	1.66234e+06	1.95125e+06	1.23049	0.00427262	0.04047	0.587533	-0.767258	down
MW0055244	Nandrolone decanoate	Hormones and hormone related compounds	Hormones and hormone related compounds	C28H44O3	3	9677	844595	725723	645938	932089	1.44559e+06	1.39737e+06	1.1017	0.0402146	0.0826634	0.58708	-0.76837	down
MW0114672	(2R,3S,4S,5R,6S)-2-[[(2S,3R,4R)-3,4-Dihydroxy-4-(hydroxymethyl)oxolan-2-yl]oxymethyl]-6-(3,4,5-trimethoxyphenoxy)oxane-3,4,5-triol	Benzene and substituted derivatives	Benzene and substituted derivatives	C20H30O13	3	23928091	455777	329877	490205	621022	817294	738878	1.1188	0.0160646	0.0521659	0.586011	-0.771001	down
MEDP2347	3-Guanidinopropionic acid	Organic acid and Its derivatives	Organic acid and Its derivatives	C4H9N3O2	1a	353-09-3	473575	557702	589351	851035	1.08495e+06	830552	1.17183	0.0125408	0.0479324	0.585796	-0.77153	down
MW0151323	Ile-Arg-Asn-Asp	Amino acid and Its metabolites	Small Peptide	C20H36N8O8	3	-	85713.1	81348.5	69180.9	119170	137999	146654	1.2304	0.00418394	0.04047	0.585015	-0.773454	down
MW0143398	4-Methylene-L-glutamic acid	Organic acid and Its derivatives	Organic acid and Its derivatives	C6H9NO4	3	439282	2.81955e+06	2.39047e+06	2.42721e+06	5.3012e+06	4.04894e+06	3.71361e+06	1.16616	0.0227272	0.0599365	0.584612	-0.774448	down
MW0153180	Lys-Tyr-Ile-Glu	Amino acid and Its metabolites	Small Peptide	C26H41N5O8	3	-	79113.7	62221	67178	128487	95389.6	134146	1.17144	0.0189616	0.0563141	0.582401	-0.779916	down
MW0126063	penitrem A	Heterocyclic compounds	Heterocyclic compounds	C37H44ClNO6	3	6610243	49480.2	43125.5	36034.2	69220.5	75612.2	76100	1.22258	0.00233842	0.0345537	0.582259	-0.780268	down
MW0113822	N'-acetyl-3-chloro-6H-benzo[b][1,4]benzoxazepine-5-carbohydrazide	Benzene and substituted derivatives	Benzene and substituted derivatives	C16H14ClN3O3	3	4336830	1.32638e+06	1.52492e+06	2.09389e+06	2.75294e+06	3.40371e+06	2.34315e+06	1.05506	0.037026	0.0790363	0.581799	-0.781406	down
MW0138750	Lecanoric acid	Organic acid and Its derivatives	Organic acid and Its derivatives	C16H14O7	3	99613	21861.2	20619.1	23567.7	35145.2	36518.9	41912.3	1.24814	0.00209146	0.0332787	0.58153	-0.782075	down
MW0053732	2,3-Dihydroxypropyl 2-[(octadec-9-enoyl)amino]ethyl hydrogen phosphate	GP	LPG	C23H46NO7P	3	53393982	2.04281e+06	1.42811e+06	1.45662e+06	2.76603e+06	2.97348e+06	2.76381e+06	1.18651	0.00492427	0.04047	0.579484	-0.78716	down
MW0155592	Piptanthine	Alkaloids	Alkaloids	C20H35N3	3	442961	1.33272e+07	1.18982e+07	1.12653e+07	2.08536e+07	2.15719e+07	2.06309e+07	1.26492	0.000192342	0.0300575	0.5787	-0.789113	down
MW0152954	Lys-Glu-Glu	Amino acid and Its metabolites	Small Peptide	C16H28N4O8	3	15431726	44434.8	46963.8	42891	77940.8	90200.8	64010.3	1.18671	0.0130582	0.0481341	0.578455	-0.789722	down
MEDN2286	LPE(O-18:1/0:0)	GP	LPE	C23H48NO6P	3	-	597347	545209	504779	946657	892326	1.00969e+06	1.26418	0.000754461	0.0329123	0.578282	-0.790155	down
MEDP1863	Gly-His	Amino acid and Its metabolites	Small Peptide	C8H12N4O3	3	-	169460	104105	82931.4	216667	222028	178074	1.03524	0.0423197	0.0863905	0.578006	-0.790842	down
MW0158453	Tyr-Glu-Asp-Tyr-Val	Amino acid and Its metabolites	Small Peptide	C32H41N5O12	3	-	1.22253e+06	1.00462e+06	904495	2.09902e+06	1.54133e+06	1.79611e+06	1.18125	0.0146293	0.0499778	0.576043	-0.795752	down
MW0006726	Deoxyrubroskyrin	Alcohol and amines	Alcohols	C30H22O11	3	85372397	151698	129828	116309	202969	269741	218336	1.18589	0.0125334	0.0479324	0.575701	-0.796608	down
MW0013392	2-Aminohexadecanoic acid	Organic acid and Its derivatives	Organic acid and Its derivatives	C16H33NO2	3	409322	7.40996e+06	6.1811e+06	5.9225e+06	1.22881e+07	1.13672e+07	1.03129e+07	1.22811	0.00276121	0.0360582	0.574465	-0.799709	down
MW0158550	Tyr-Lys-Val-Glu-Ile	Amino acid and Its metabolites	Small Peptide	C31H50N6O9	3	-	38792.1	20513.3	23752.8	42324.4	48469.3	53917.9	1.06601	0.0349566	0.0777981	0.573957	-0.800985	down
MW0126600	Biotin-X-NHS	Aldehyde,Ketones,Esters	Esters	C20H30N4O6S	3	5063989	21354.1	17897.3	20338.9	31184.3	40004.9	32957.4	1.2099	0.00673263	0.0418082	0.572177	-0.805467	down
MW0159118	Val-Phe-Asp-Arg	Amino acid and Its metabolites	Small Peptide	C24H37N7O7	3	-	237572	262936	235543	451779	369270	467636	1.24188	0.004384	0.04047	0.571164	-0.808024	down
MEDP1991	N6-Isopentenyladenosine	Nucleotide and Its metabolites	Nucleotide and Its metabolites	C15H21N5O4	3	7724-76-7	18340.3	15843.4	16196.5	30590.3	23867.3	33778.5	1.20321	0.0139916	0.0495003	0.57097	-0.808514	down
MEDN1171	Lythramine	Alcohol and amines	Polyamines	C29H37NO5	3	32420-56-7	172882	121435	111601	214311	256048	243796	1.16031	0.0105786	0.0451428	0.56839	-0.815047	down
MW0013474	3-Demethylubiquinol-6	Others	Others	C38H58O4	3	25246205	1.91733e+07	1.89416e+07	1.31561e+07	2.89458e+07	3.62116e+07	2.52862e+07	1.11829	0.0256473	0.0650707	0.566884	-0.818875	down
MEDP0849	Nα-Acetyl-L-glutamine	Amino acid and Its metabolites	Amino acid derivatives	C7H12N2O4	1a	2490-97-3	546752	403365	369739	751296	810849	766720	1.19424	0.00416266	0.04047	0.566738	-0.819247	down
MW0146199	Asp-Lys-Tyr-Asp	Amino acid and Its metabolites	Small Peptide	C23H33N5O10	3	-	18697.4	21990	22571.9	37292.4	40254.3	34590.8	1.23122	0.00131312	0.0329123	0.564124	-0.825917	down
MW0144606	Ala-His-Val-Asp	Amino acid and Its metabolites	Small Peptide	C18H28N6O7	2	-	1.39615e+06	1.20358e+06	1.03892e+06	1.81701e+06	2.14165e+06	2.49201e+06	1.19305	0.0131584	0.0481341	0.564074	-0.826044	down
MW0152097	L-a-Lysophosphatidylserine	Amino acid and Its metabolites	polypeptide	C24H48NO9P	3	-	534599	502166	488638	969036	816416	921102	1.26446	0.00111799	0.0329123	0.563596	-0.827266	down
MEDN0481	2,4-Dihydroxy Benzoic Acid	Benzene and substituted derivatives	Phenolic acids	C7H6O4	1a	89-86-1	14717.3	9735.4	10578.8	24605.2	16898.2	20775.1	1.12398	0.0283847	0.0690564	0.562498	-0.830081	down
MW0158897	Val-Arg-His-Arg	Amino acid and Its metabolites	Small Peptide	C23H42N12O5	3	-	896467	523500	641497	1.41531e+06	1.00551e+06	1.24731e+06	1.09585	0.0297941	0.0709307	0.561993	-0.831375	down
MW0147427	Chlorophyllide b	Tryptamines,Cholines,Pigments	Pigments	C35H32MgN4O6	3	15775275	1.24405e+06	813119	732556	1.56497e+06	2.0455e+06	1.3558e+06	1.05822	0.0485608	0.0958266	0.561734	-0.832041	down
MEDP0627	Isonicotinic acid	Organic acid and Its derivatives	Organic acid and Its derivatives	C6H5NO2	3	55-22-1	1.40699e+06	1.5597e+06	1.50847e+06	2.44129e+06	3.38391e+06	2.14263e+06	1.13042	0.0365641	0.0785397	0.561653	-0.832249	down
MW0000323	(1R,2R,9S,10S)-7,15-diazatetracyclo[7.7.1.02,7.010,15]heptadecan-6-one	Alkaloids	Alkaloids	C15H24N2O	3	442956	73089.8	77004.8	59284.4	97980.1	140011	135286	1.16484	0.018936	0.0563141	0.560921	-0.834131	down
MW0063341	Rhizoxin	Heterocyclic compounds	Heterocyclic compounds	C35H47NO9	3	6437358	2.21318e+06	1.68769e+06	1.5772e+06	3.59717e+06	2.6623e+06	3.51549e+06	1.17118	0.0160544	0.0521659	0.560419	-0.835423	down
MEDN1502	2-Phenylbutyric acid	Organic acid and Its derivatives	Organic acid and Its derivatives	C10H12O2	1b	90-27-7	37521.8	38232.6	39383.4	54862.8	87512.9	63942.1	1.14097	0.0355644	0.0781505	0.55806	-0.841508	down
MEDP0319	Kynurenic Acid	Amino acid and Its metabolites	Amino acid derivatives	C10H7NO3	1a	492-27-3	73939	62868.7	57983.8	120553	118424	110207	1.24584	0.000820657	0.0329123	0.557848	-0.842056	down
MW0194315	1-beta-D-Galactosylsphingosine	SL	SL	C24H47NO7	3	91746255	3.29024e+06	2.54445e+06	2.64485e+06	4.73524e+06	5.43387e+06	5.0462e+06	1.23041	0.00190378	0.0329123	0.557303	-0.843467	down
MW0114272	Dihydrostreptomycin	Alcohol and amines	Amines	C21H41N7O12	3	439369	30652.9	27692.5	26127.6	56516.8	41324.5	53915.7	1.21544	0.0100269	0.0451428	0.556634	-0.8452	down
MW0017014	CerP(d18:1/12:0)	SL	Cer	C30H60NO6P	3	5283580	2.23398e+07	1.6925e+07	1.63797e+07	3.4606e+07	3.29477e+07	3.27054e+07	1.22412	0.00172666	0.0329123	0.555007	-0.849423	down
MW0145724	Asn-Gln-His-Arg	Amino acid and Its metabolites	Small Peptide	C21H35N11O7	3	-	165696	188133	177750	240707	327923	392701	1.14967	0.0323316	0.0745726	0.552962	-0.854747	down
MW0145839	Asn-Lys-Val-Lys	Amino acid and Its metabolites	Small Peptide	C21H41N7O6	3	-	2.32775e+06	2.37148e+06	1.98429e+06	4.38978e+06	3.59502e+06	4.10347e+06	1.24799	0.00236601	0.0345537	0.552893	-0.854928	down
MW0054535	1-(9Z-octadecenoyl)-sn-glycero-3-phosphocholine	GP	LPC	C26H52NO7P	3	16081932	540515	374920	376914	847978	743494	747633	1.18886	0.00569807	0.0412942	0.552497	-0.855961	down
MW0006470	Candesartan cilexetil	Benzene and substituted derivatives	Benzene and substituted derivatives	C33H34N6O6	3	2540	9.90441e+06	5.77622e+06	7.28073e+06	1.64789e+07	1.06541e+07	1.44729e+07	1.07538	0.0410743	0.0840415	0.551879	-0.857577	down
MW0149894	Glu-Ala-Asn-Lys-Glu	Amino acid and Its metabolites	Small Peptide	C23H39N7O11	3	-	414965	373279	375993	742340	689352	678152	1.26998	0.000192248	0.0300575	0.551812	-0.857751	down
MEDP1466	Ureidosuccinic acid	Amino acid and Its metabolites	Amino acid derivatives	C5H8N2O5	1b	13184-27-5	26068.5	20219.4	27606.2	45285.8	50325.5	38576.7	1.17012	0.00789335	0.0440836	0.550676	-0.860723	down
MW0169896	TAXININE M	Benzene and substituted derivatives	Benzene and substituted derivatives	C35H44O14	3	10054413	27175.1	26071.9	21676.2	53104.5	39561.1	43644.1	1.21242	0.00927002	0.0447053	0.549654	-0.863404	down
MW0125971	(9Z)-N-[2-(5-hydroxy-1H-indol-3-yl)ethyl]octadec-9-enamide	Tryptamines,Cholines,Pigments	Tryptamines	C28H44N2O2	3	24749268	431460	263643	260494	621501	563830	557773	1.13888	0.011929	0.0473831	0.548215	-0.867186	down
MW0155410	Phe-Val-Ile-Glu	Amino acid and Its metabolites	Small Peptide	C25H38N4O7	3	-	1.19544e+07	6.30534e+06	8.10322e+06	1.72941e+07	1.29893e+07	1.79842e+07	1.0769	0.0330173	0.0753712	0.546183	-0.872543	down
MW0148894	Endomorphin 2	Heterocyclic compounds	Heterocyclic compounds	C32H37N5O5	1b	-	180145	149690	202027	345230	270336	360726	1.18755	0.00956532	0.0447053	0.544778	-0.87626	down
MW0146271	Asp-Thr-Gln-Arg	Amino acid and Its metabolites	Small Peptide	C19H34N8O9	3	-	106477	129909	92500.7	182202	227207	194513	1.20132	0.00609477	0.0412942	0.544585	-0.876771	down
MW0147083	Carbaprostacyclin-biotin	Others	Others	C36H60N4O5S	3	-	1.71814e+07	1.69404e+07	1.32141e+07	2.69028e+07	3.44408e+07	2.56049e+07	1.18618	0.0122086	0.0475494	0.544413	-0.877226	down
MW0108680	N-arachidonoyl tyrosine	Amino acid and Its metabolites	Amino acid derivatives	C29H41NO4	3	42607332	76622.8	46378.8	49118.1	121490	84019.2	110818	1.10546	0.0310968	0.0726682	0.54412	-0.878003	down
MW0052762	Ethynodiol diacetate	Aldehyde,Ketones,Esters	Esters	C24H32O4	3	9270	831659	813852	700828	1.0181e+06	1.57089e+06	1.72727e+06	1.12107	0.0399983	0.0826012	0.543605	-0.879368	down
MEDP1356	Shinorine	Amino acid and Its metabolites	Amino acid derivatives	C13H20N2O8	3	73112-73-9	93508.1	185614	94331.8	244760	246618	199982	1.04699	0.0361362	0.0781882	0.540174	-0.888504	down
MW0157865	Thr-Val-Leu-Thr-Ser	Amino acid and Its metabolites	Small Peptide	C22H41N5O9	3	-	3.40416e+06	3.11308e+06	2.94242e+06	6.15892e+06	5.74531e+06	5.74553e+06	1.27166	0.000144388	0.0300575	0.535966	-0.899788	down
MW0115063	Bardoxolone methyl	Organic acid and Its derivatives	Organic acid and Its derivatives	C32H43NO4	3	400769	2.2482e+06	2.12078e+06	1.80218e+06	4.00857e+06	3.49408e+06	4.0634e+06	1.25455	0.00132107	0.0329123	0.533558	-0.906282	down
MW0148594	Discadenine	Heterocyclic compounds	Heterocyclic compounds	C14H20N6O2	3	135398674	405428	276205	290872	548809	728970	550131	1.1547	0.0170216	0.053326	0.532031	-0.910418	down
MEDP2374	N1-Acetylspermidine	Alcohol and amines	Amines	C9H21N3O	1b	34450-16-3	172093	133823	116190	240548	320681	233381	1.15674	0.0187409	0.0563141	0.531213	-0.912639	down
MEDP1272	20,26-dihydroxyecdysone	Hormones and hormone related compounds	Hormones and hormone related compounds	C27H44O8	3	19458-46-9	1.37324e+06	1.26125e+06	1.29191e+06	2.54439e+06	2.16701e+06	2.6925e+06	1.26099	0.00192501	0.0329123	0.530315	-0.915077	down
MW0150048	Glu-Leu-Asn	Amino acid and Its metabolites	Small Peptide	C15H26N4O7	3	145455418	4.01831e+06	3.68085e+06	3.23958e+06	6.40206e+06	8.01178e+06	6.27651e+06	1.22257	0.00570935	0.0412942	0.528688	-0.919512	down
MW0106710	Foetidin	Heterocyclic compounds	Heterocyclic compounds	C24H30O4	3	15945065	1.78862e+06	1.57373e+06	1.34469e+06	3.57297e+06	2.81267e+06	2.54285e+06	1.19054	0.01355	0.0485177	0.527194	-0.923595	down
MW0106259	Cys-His-Lys	Amino acid and Its metabolites	Small Peptide	C15H26N6O4S1	3	145454762	1.61874e+06	998536	1.38932e+06	2.54867e+06	2.20265e+06	2.85136e+06	1.15757	0.0100291	0.0451428	0.526998	-0.924132	down
MEDN1501	2'-O-methyluridine	Nucleotide and Its metabolites	Nucleotide and Its metabolites	C10H14N2O6	1b	2140-76-3	3600.34	3222.7	2744.32	6018.17	5278.42	6933.98	1.23061	0.00585926	0.0412942	0.524798	-0.930166	down
MEDN2266	PI(15:0/2:0)	GP	PI	C26H49O13P	3	-	56130.9	89331.2	86615.4	159269	128941	154812	1.14621	0.00782066	0.0440836	0.523851	-0.932772	down
MW0102919	Triamcinolone acetonide	Hormones and hormone related compounds	Hormones and hormone related compounds	C24H31FO6	3	6436	91676.3	93712.5	75321.1	147787	210654	139563	1.15996	0.0270215	0.0669815	0.523509	-0.933715	down
MW0145850	Asn-Phe-Ala-Arg	Amino acid and Its metabolites	Small Peptide	C22H34N8O6	2	-	1.18615e+07	6.37144e+06	8.26548e+06	1.88783e+07	1.32731e+07	1.85673e+07	1.09349	0.0292754	0.0700716	0.522457	-0.936616	down
MW0159091	Val-Lys-Gly-His-Gly	Amino acid and Its metabolites	Small Peptide	C21H36N8O6	2	-	39799.5	53692.5	48755.2	93282.4	88874.5	90265.7	1.23486	0.000527678	0.0329123	0.522156	-0.937446	down
MW0152383	Leu-Ile-Ser-Glu	Amino acid and Its metabolites	Small Peptide	C20H36N4O8	3	-	462949	802065	829394	1.3403e+06	1.58351e+06	1.08977e+06	1.05348	0.0258448	0.0652821	0.521832	-0.938344	down
MW0154982	Penitrem C	Heterocyclic compounds	Heterocyclic compounds	C37H44ClNO4	3	119470	230119	203965	167033	297947	403015	451486	1.17194	0.0197671	0.056991	0.521601	-0.938982	down
MEDP1744	Astaxanthin	Others	Others	C40H52O4	1b	472-61-7	8.35699e+07	6.11805e+07	5.65799e+07	1.17962e+08	1.41795e+08	1.26564e+08	1.20041	0.00475603	0.04047	0.521148	-0.940235	down
MW0125649	Navitoclax	Heterocyclic compounds	Heterocyclic compounds	C47H55ClF3N5O6S3	3	24978538	655325	663957	794746	1.2987e+06	1.77201e+06	993824	1.09055	0.0479959	0.0949228	0.520116	-0.943095	down
MEDP0336	LPC(0:0/14:0)	GP	LPC	C22H46NO7P	1a	-	1.14989e+06	990330	933360	2.07719e+06	1.66409e+06	2.16945e+06	1.23728	0.00493566	0.04047	0.52	-0.943417	down
MW0168457	1-Hexadecyl-sn-glycerol 3-phosphate	GP	LPA	C19H41O6P	3	11825433	1.97263e+06	1.75286e+06	1.65169e+06	3.74581e+06	3.13435e+06	3.46611e+06	1.25933	0.0011718	0.0329123	0.519722	-0.944188	down
MEDP2122	11-Carbonyl-beta-acetyl-boswellic acid	Organic acid and Its derivatives	Organic acid and Its derivatives	C32H48O5	1b	67416-61-9	1.70713e+06	2.5914e+06	2.11345e+06	3.31874e+06	4.06107e+06	4.9598e+06	1.14958	0.0214562	0.058572	0.519625	-0.944456	down
MW0054562	1-(1Z-hexadecenyl)-sn-glycero-3-phosphocholine	GP	LPC-P	C24H50NO6P	3	10917802	58608.7	57223.1	47656.5	89677.7	117184	108928	1.2305	0.0045684	0.04047	0.517712	-0.949777	down
MW0157398	Terpendole E	Heterocyclic compounds	Heterocyclic compounds	C28H39NO3	3	10094631	6.29242e+06	5.50226e+06	5.09268e+06	1.16804e+07	1.0094e+07	1.09485e+07	1.25942	0.000797824	0.0329123	0.516071	-0.954358	down
MEDP2503	Tyr-Thr	Amino acid and Its metabolites	Small Peptide	C13H18N2O5	1b	-	5845.47	5852.48	7613.39	9882.97	14679.3	12885.7	1.16058	0.0163571	0.0524372	0.515685	-0.955438	down
MW0153066	Lys-Lys-Phe	Amino acid and Its metabolites	Small Peptide	C21H35N5O4	3	145456719	211883	190582	215992	356926	489374	356956	1.20163	0.012184	0.0475494	0.513986	-0.960198	down
MW0152851	Lys-Ala-Leu-Glu	Amino acid and Its metabolites	Small Peptide	C20H37N5O7	3	-	6.32155e+06	5.53315e+06	4.75235e+06	1.19157e+07	9.49212e+06	1.09795e+07	1.23562	0.00329623	0.0370512	0.512763	-0.963636	down
MW0108336	Meldonium	Aldehyde,Ketones,Esters	Esters	C6H14N2O2	3	123868	5010.88	5170.78	3499.49	7938.32	10902.9	7898.64	1.15673	0.0181848	0.0558758	0.511638	-0.966805	down
MW0140724	(Z)-2-tetracos-15-enamidoethanesulfonic acid	Others	Others	C26H51NO4S	3	-	7.93136e+06	7.23377e+06	7.23899e+06	1.50516e+07	1.3248e+07	1.55126e+07	1.27157	0.000609633	0.0329123	0.511368	-0.967567	down
MW0150541	Gly-Val-Val-Glu-Ile	Amino acid and Its metabolites	Small Peptide	C23H41N5O8	3	-	7.14144e+06	5.39188e+06	5.87956e+06	1.18567e+07	1.3487e+07	1.07536e+07	1.21958	0.00342859	0.0380573	0.510091	-0.971174	down
MW0144275	Acetyl-maltose	Carbohydrates and Its metabolites	Sugars	C14H24O12	3	11349616	146129	154551	122754	226532	331916	275573	1.19886	0.0127388	0.0479324	0.507702	-0.977947	down
MW0006018	Amarogentin	Benzene and substituted derivatives	Benzene and substituted derivatives	C29H30O13	3	115149	3.49723e+06	2.91804e+06	2.29581e+06	5.11795e+06	7.21209e+06	4.84057e+06	1.14115	0.026834	0.0667469	0.507325	-0.979017	down
MW0009516	Probucol	Benzene and substituted derivatives	Benzene and substituted derivatives	C31H48O2S2	3	4912	27818.3	25734.6	24139.7	50607.7	61430.6	41440.1	1.19762	0.0126443	0.0479324	0.506212	-0.982187	down
MW0152282	Leu-Gln-Arg-Arg	Amino acid and Its metabolites	Small Peptide	C23H45N11O6	3	-	553276	478953	379409	981103	902060	906242	1.23036	0.00124899	0.0329123	0.506072	-0.982586	down
MEDN1778	Dodecyl glucopyranoside	Carbohydrates and Its metabolites	Carbohydrates and Its metabolites	C18H36O6	1b	59122-55-3	110451	118261	136256	170093	260988	291495	1.13321	0.0329107	0.0753213	0.505094	-0.985377	down
MW0111217	N-Methyldioctylamine	Alcohol and amines	Amines	C17H37N	3	78202	955511	974170	1.10911e+06	2.11104e+06	2.00948e+06	1.91777e+06	1.25945	0.000172473	0.0300575	0.503254	-0.990641	down
MEDP2792	PC(O-1:0/O-16:0)	GP	PC-O	C25H54NO6P	2	-	6.76881e+06	6.95552e+06	6.29853e+06	1.38441e+07	1.18537e+07	1.41341e+07	1.27028	0.000885308	0.0329123	0.502685	-0.992275	down
MW0014120	3-Hydroxysintaxanthin	Aldehyde,Ketones,Esters	Ketones	C31H42O2	3	131751826	591308	731939	679183	904278	1.45706e+06	1.62597e+06	1.11669	0.0405986	0.08326	0.502201	-0.993664	down
MW0052931	Flurandrenolide	Heterocyclic compounds	Heterocyclic compounds	C24H33FO6	3	15209	232704	190748	160728	374223	424538	372371	1.22587	0.0019186	0.0329123	0.498815	-1.00342	down
MW0102823	Tomatidine	Alkaloids	Steroid alkaloids	C27H45NO2	2	65576	1.12196e+06	761904	713370	1.76075e+06	2.05787e+06	1.38888e+06	1.13755	0.0200825	0.0575266	0.498749	-1.00361	down
MEDP1657	LPC(O-16:0)	GP	LPC-O	C24H52NO6P	2	52691-62-0	3.63864e+06	3.44751e+06	3.35505e+06	7.4393e+06	6.14639e+06	7.38939e+06	1.26716	0.001236	0.0329123	0.497791	-1.00639	down
MW0150113	Glu-Phe-Thr-Pro-Ala	Amino acid and Its metabolites	Small Peptide	C26H37N5O9	3	-	1.36881e+06	1.4182e+06	1.16966e+06	2.77754e+06	2.33927e+06	2.83296e+06	1.25848	0.00155708	0.0329123	0.497708	-1.00663	down
MW0147865	Cucurbitacin I	Aldehyde,Ketones,Esters	Ketones	C30H42O7	3	5281321	771522	793361	578481	1.56161e+06	1.58276e+06	1.18299e+06	1.19415	0.00769753	0.0440836	0.495305	-1.01361	down
MW0155852	Pro-Glu-Glu-Lys-Ser	Amino acid and Its metabolites	Small Peptide	C24H40N6O11	3	-	2.39808e+06	1.58268e+06	1.90743e+06	5.20289e+06	2.87307e+06	3.81506e+06	1.10304	0.0492685	0.0969114	0.49518	-1.01398	down
MW0012825	1-O-Hexadecyl-sn-glycero-3-phosphocholine	GP	PC	C24H52NO6P	2	162126	3.66168e+06	3.45872e+06	3.42882e+06	7.58087e+06	6.37964e+06	7.36107e+06	1.27162	0.000674582	0.0329123	0.494767	-1.01518	down
MW0062283	Prostratin	FA	Oxidized lipids	C22H30O6	3	454217	257607	172312	196167	390790	471529	403963	1.20316	0.00391604	0.04047	0.494428	-1.01617	down
MW0151156	His-Val-Thr-Glu-Glu	Amino acid and Its metabolites	Small Peptide	C25H39N7O11	3	-	39850.3	22221.7	32178.7	54659.5	73375.7	63883.5	1.13419	0.0118705	0.0473831	0.491097	-1.02592	down
MW0126223	Praziquantel	Heterocyclic compounds	Heterocyclic compounds	C19H24N2O2	3	4891	289622	242198	199629	405296	553072	531503	1.19913	0.00878824	0.0447053	0.490948	-1.02636	down
MEDN1324	5-Phenylvaleric Acid	Organic acid and Its derivatives	Organic acid and Its derivatives	C11H14O2	1a	2270-20-4	6356.31	7009.69	7421.57	11012.8	18068.1	13275.3	1.16408	0.0268084	0.0667469	0.49078	-1.02685	down
FDATN01027	Minaprine	Heterocyclic compounds	Heterocyclic compounds	C17H22N4O	3	4199	276412	252962	250379	414489	701833	475927	1.15485	0.0367049	0.0785397	0.489717	-1.02998	down
MW0144146	9-Fluoro-17-hydroxy-2alpha-methylcorticosterone 21-acetate	Aldehyde,Ketones,Esters	Esters	C24H33FO6	3	224247	145112	214610	159357	327285	408238	352473	1.20611	0.00404297	0.04047	0.477097	-1.06764	down
MW0155930	Pro-Lys-Lys-Val-Gly	Amino acid and Its metabolites	Small Peptide	C24H45N7O6	3	-	1.23794e+06	766959	742901	1.99601e+06	1.77101e+06	2.00745e+06	1.18624	0.00483672	0.04047	0.475853	-1.07141	down
MW0146364	Asp-Nap-OH	Amino acid and Its metabolites	Small Peptide	C22H18N2O8	3	-	1.05654e+06	833999	775263	1.97823e+06	1.82081e+06	1.82014e+06	1.24859	0.000609118	0.0329123	0.474411	-1.07579	down
MW0157187	Sporidesmolide 1	Aldehyde,Ketones,Esters	Esters	C33H58N4O8	3	91617625	334245	379712	268886	618135	875365	579738	1.17162	0.0208279	0.058572	0.474062	-1.07685	down
MEDL01869	Methylgingerol	Phenolic acids	Phenolic acids	C18H28O4	3	71391212	4.03512e+06	3.25366e+06	3.08967e+06	7.44045e+06	8.15928e+06	6.30832e+06	1.22773	0.00329604	0.0370512	0.473728	-1.07787	down
MW0157677	Thr-Ile-Asp-Phe-Glu	Amino acid and Its metabolites	Small Peptide	C28H41N5O11	3	-	133084	110744	103849	235931	281463	224992	1.23931	0.00247341	0.0345537	0.468323	-1.09442	down
MW0144436	Agroclavine	Alkaloids	Alkaloids	C16H18N2	3	73484	21401.4	19088.7	16685.4	29458.3	52902.3	40366.2	1.15052	0.0340932	0.0772316	0.465877	-1.10198	down
MW0159193	Val-Thr-Tyr-Lys	Amino acid and Its metabolites	Small Peptide	C24H39N5O7	3	-	2.32238e+06	1.92983e+06	1.78161e+06	4.50394e+06	4.02553e+06	4.52408e+06	1.2609	0.000519538	0.0329123	0.462236	-1.1133	down
MW0013112	2,3-dinor Prostaglandin E1	Hormones and hormone related compounds	Hormones and hormone related compounds	C18H30O5	3	16061101	3.75631e+06	3.23476e+06	3.01208e+06	7.82923e+06	7.26966e+06	6.60974e+06	1.25715	0.00071816	0.0329123	0.460791	-1.11781	down
MEDP1045	Biliverdin	Tryptamines,Cholines,Pigments	Pigments	C33H34N4O6	1b	114-25-0	10781.4	15982.3	15491.2	24886	36296.5	32039.6	1.17344	0.0102756	0.0451428	0.453272	-1.14155	down
MW0000158	Cabergoline	Alkaloids	Alkaloids	C26H37N5O2	3	54746	285835	234149	212623	571059	490443	562717	1.25508	0.000898994	0.0329123	0.451052	-1.14863	down
MW0054522	1-O-Hexadecyl-lyso-sn-glycero-3-phosphocholine	GP	LPC	C24H52NO6P	2	3983	350700	325947	270582	727379	729222	671533	1.26238	0.000203091	0.0300575	0.445099	-1.1678	down
MW0157725	Thr-Lys-Gln-Lys	Amino acid and Its metabolites	Small Peptide	C21H41N7O7	3	-	80511.7	104288	80629.7	203987	158445	235734	1.22149	0.0095629	0.0447053	0.443738	-1.17222	down
MW0150108	Glu-Phe-Pro-Leu-Ser	Amino acid and Its metabolites	Small Peptide	C28H41N5O9	3	-	479336	471859	385996	1.10685e+06	871343	1.0601e+06	1.25648	0.00189892	0.0329123	0.440114	-1.18405	down
MW0115769	(1-(4-Cyanobutyl)-3-(naphthalen-1-oyl)indole)	Heterocyclic compounds	Indole and Its derivatives	C24H20N2O	3	57458892	437764	316502	313293	870219	854190	705568	1.22555	0.002408	0.0345537	0.439329	-1.18663	down
MW0153716	Met-Val-His-Leu-Thr	Amino acid and Its metabolites	Small Peptide	C26H45N7O7S	3	-	1.23736e+06	867539	904611	2.73347e+06	1.91488e+06	2.51139e+06	1.21845	0.00697944	0.0424503	0.420338	-1.25038	down
MW0168389	[(2S,6S,10S,12R,13S,14S,15S,16S,17R,18R,19S,22S,23S,25R)-16,17-diacetyloxy-10,12,14,23-tetrahydroxy-6,10,19-trimethyl-13-[(2R)-2-methylbutanoyl]oxy-24-oxa-4-azaheptacyclo[12.12.0.02,11.04,9.015,25.018,23.019,25]hexacosan-22-yl] (2S,3R)-2,3-dihydroxy-2-methylbutanoate	Aldehyde,Ketones,Esters	Esters	C41H63NO15	3	118701446	45606.7	10910.9	17551.6	54982	61030.2	60348	1.0065	0.0343106	0.0775261	0.419988	-1.25158	down
MW0124140	Flupentixol	Heterocyclic compounds	Heterocyclic compounds	C23H25F3N2OS	3	5281881	4.29707e+06	3.27896e+06	3.05862e+06	9.53687e+06	9.10098e+06	7.92958e+06	1.24543	0.000976698	0.0329123	0.400289	-1.32089	down
MW0157025	Ser-Thr	Amino acid and Its metabolites	Small Peptide	C7H14N2O5	3	54027404	4.12378e+06	3.30643e+06	2.82245e+06	9.4045e+06	9.36612e+06	7.84095e+06	1.24442	0.00103976	0.0329123	0.385271	-1.37606	down
MEDP1999	2,4-Dihydroxypyridine	Heterocyclic compounds	Pteridines and derivatives	C5H5NO2	1a	626-03-9	28344.8	31092.8	21744.9	78524.1	62274.5	71753.1	1.25164	0.00131889	0.0329123	0.381942	-1.38857	down
MW0151648	Ile-Val-Ile-Phe-Asn	Amino acid and Its metabolites	Small Peptide	C30H48N6O7	3	-	1.29098e+06	1.07955e+06	826553	3.86031e+06	2.63368e+06	2.12019e+06	1.17355	0.0276459	0.0678874	0.371143	-1.42995	down
MW0055397	Notoginsenoside T1	Terpenoids	Triterpene	C36H60O10	3	131752527	12061.3	7755.98	9769.36	31594.4	31057.6	22566.4	1.21612	0.00429662	0.04047	0.347187	-1.52622	down
MEDP0165	Cytosine	Nucleotide and Its metabolites	Nucleotide and Its metabolites	C4H5N3O	1a	71-30-7	198692	146691	87473.2	392779	457823	504777	1.19936	0.00253677	0.0345537	0.319361	-1.64674	down
MEDP1501	Isocytosine	Nucleotide and Its metabolites	Nucleotide and Its metabolites	C4H5N3O	1a	108-53-2	198692	146691	87473.2	392779	457823	504777	1.19936	0.00253677	0.0345537	0.319361	-1.64674	down
MEDP2219	Endorphine-2-trifluoroacetate	Benzene and substituted derivatives	Benzene and substituted derivatives	C32H37N5O5	1b	141801-26-5	129196	124259	111170	284459	406721	451090	1.24813	0.00663989	0.0418082	0.319211	-1.64742	down
MEDP1295	Cytarabine	Nucleotide and Its metabolites	Nucleotide and Its metabolites	C9H13N3O5	2	147-94-4	153777	139508	151562	629702	367341	539754	1.24416	0.00916596	0.0447053	0.289464	-1.78854	down
MEDP0163	Cytidine	Nucleotide and Its metabolites	Nucleotide and Its metabolites	C9H13N3O5	1a	65-46-3	176175	53319.3	114589	587050	427721	612444	1.17557	0.0032322	0.0370512	0.211456	-2.24157	down
MEDP2790	LPC(0:0/14:1)	GP	LPC	C22H44NO7P	2	-	56955.1	95108	84924.2	439843	387984	472377	1.25926	0.000197145	0.0300575	0.182269	-2.45586	down
MEDP1693	LPC(12:0/0:0)	GP	LPC	C20H42NO7P	2	20559-18-6	14885.7	15290.5	12045.5	91787	63053.1	84973.6	1.27364	0.0016523	0.0329123	0.17606	-2.50586	down
